# Supplementary material for: Dopamine control of social novelty preference is constrained by an interpeduncular-tegmentum circuit
Source: Nat Commun. 2024 Apr 3;15:2891. doi: 10.1038/s41467-024-47255-y (PMC10991551; doi:10.1038/s41467-024-47255-y)
Supplement: Supplementary file 4 — Source Data [file 41467_2024_47255_MOESM4_ESM.xlsx]

## Sheet: Figure 1d
	Day 1																Day 2																Day 3
Fig. 1d	First								Others								First								Others								First								Others
Time (s)	Animal #1	Animal #2	Animal #3	Animal #4	Animal #5	Animal #6	Animal #7	Animal #8	Animal #1	Animal #2	Animal #3	Animal #4	Animal #5	Animal #6	Animal #7	Animal #8	Animal #1	Animal #2	Animal #3	Animal #4	Animal #5	Animal #6	Animal #7	Animal #8	Animal #1	Animal #2	Animal #3	Animal #4	Animal #5	Animal #6	Animal #7	Animal #8	Animal #1	Animal #2	Animal #3	Animal #4	Animal #5	Animal #6	Animal #7	Animal #8	Animal #1	Animal #2	Animal #3	Animal #4	Animal #5	Animal #6	Animal #7	Animal #8
-3.00236	0.705557	0.590151	0.259649	0.18423	-0.144001	0.00547222	0.363287	-0.170807	-0.0953793	0.14368	-0.144529	0.15932	0.424917	-0.398469	0.152104	0.275109	-0.116492	-0.65762	0.501426	-0.387575	-0.550634	-0.104551	-0.236154	-0.959333	0.0363748	0.643643	-0.0710471	0.470358	-0.186111	0.21617	0.55005	0.0210729	0.965261	0.430957	0.20072	0.0911202	0.530327	-0.18279	-0.44431	-0.237764	0.140515	0.0669887	-0.353644	0.0468696	-0.00319399	-0.284373	0.535845	-0.228199
-2.99826	0.725198	0.603195	0.270916	0.194165	-0.147279	0.00188262	0.367321	-0.169313	-0.0981582	0.146489	-0.147321	0.16064	0.428042	-0.413394	0.156562	0.282596	-0.120622	-0.673239	0.509031	-0.385135	-0.572842	-0.10814	-0.240896	-0.968506	0.0369907	0.658093	-0.0718749	0.485907	-0.188907	0.218921	0.557097	0.0181825	0.978933	0.439526	0.202002	0.093968	0.544524	-0.188104	-0.451621	-0.239545	0.1524	0.0695177	-0.364759	0.0508756	-0.0106403	-0.291949	0.551408	-0.232522
-2.99416	0.745786	0.616247	0.282654	0.20635	-0.150724	-0.00148058	0.370659	-0.166752	-0.10071	0.149361	-0.150091	0.161885	0.43076	-0.427484	0.161133	0.290242	-0.125166	-0.688935	0.51625	-0.381744	-0.594252	-0.11334	-0.245413	-0.977335	0.037524	0.672842	-0.0728651	0.500834	-0.191643	0.22097	0.564462	0.0147713	0.991739	0.448423	0.203529	0.0967699	0.559941	-0.193573	-0.459019	-0.240855	0.163557	0.0718338	-0.376695	0.0549383	-0.018265	-0.298986	0.566543	-0.236673
-2.99006	0.767393	0.629271	0.294745	0.220717	-0.154399	-0.00457318	0.373297	-0.163177	-0.103002	0.1523	-0.152851	0.16309	0.433156	-0.440685	0.165823	0.297976	-0.130166	-0.704686	0.523112	-0.377406	-0.614767	-0.120239	-0.249699	-0.98585	0.0380467	0.687866	-0.074007	0.515231	-0.194378	0.22221	0.572153	0.0108667	1.00388	0.457614	0.205306	0.0994693	0.576526	-0.199246	-0.466489	-0.241701	0.1739	0.0739153	-0.389229	0.0590846	-0.0260224	-0.305541	0.581283	-0.240614
-2.98596	0.790035	0.642231	0.307064	0.237125	-0.158364	-0.00736938	0.37526	-0.158694	-0.105027	0.155308	-0.155627	0.164289	0.435324	-0.45298	0.170641	0.305743	-0.135654	-0.720472	0.529664	-0.37215	-0.634318	-0.128862	-0.253761	-0.994068	0.0386325	0.703131	-0.0752884	0.529193	-0.197192	0.222551	0.580164	0.00651826	1.01557	0.467041	0.20732	0.102007	0.594197	-0.205154	-0.474015	-0.24211	0.183362	0.0757433	-0.402091	0.0633404	-0.0338658	-0.311689	0.595671	-0.244301
-2.98185	0.813657	0.655099	0.319484	0.25537	-0.162671	-0.00986238	0.3766	-0.153456	-0.1068	0.158386	-0.158451	0.165515	0.437362	-0.46439	0.175589	0.3135	-0.141647	-0.736277	0.535968	-0.366037	-0.65285	-0.139171	-0.257615	-1.00199	0.0393545	0.718597	-0.076696	0.542808	-0.20018	0.221921	0.588475	0.00179492	1.02702	0.476624	0.209537	0.104321	0.612844	-0.211308	-0.481582	-0.242121	0.191898	0.0773034	-0.414971	0.0677272	-0.0417483	-0.317517	0.609756	-0.247693
-2.97775	0.838139	0.667849	0.331878	0.275199	-0.167363	-0.0120638	0.377398	-0.147659	-0.108359	0.161527	-0.161363	0.1668	0.439363	-0.47497	0.180671	0.321224	-0.148149	-0.752089	0.542099	-0.359152	-0.67033	-0.151066	-0.261288	-1.00962	0.0402838	0.734212	-0.0782151	0.556159	-0.203448	0.220271	0.597055	-0.00321973	1.03843	0.486267	0.211903	0.106351	0.632337	-0.217696	-0.489176	-0.241787	0.199489	0.0785865	-0.427537	0.0722588	-0.0496237	-0.32312	0.62359	-0.250753
-2.97365	0.863298	0.680465	0.344124	0.296325	-0.172467	-0.0140036	0.377758	-0.141531	-0.109756	0.164723	-0.164407	0.168171	0.441409	-0.484806	0.185884	0.328908	-0.155148	-0.7679	0.548142	-0.351605	-0.686735	-0.164398	-0.264817	-1.01694	0.0414871	0.749921	-0.0798296	0.569316	-0.207107	0.217579	0.605871	-0.00843216	1.05	0.495861	0.21435	0.108034	0.652533	-0.224283	-0.496783	-0.241171	0.206137	0.0795908	-0.439447	0.0769388	-0.0574464	-0.328591	0.637223	-0.253448
-2.96955	0.8889	0.692934	0.356111	0.31844	-0.178	-0.0157292	0.377806	-0.135324	-0.11106	0.167959	-0.167628	0.169656	0.44357	-0.494008	0.191225	0.336563	-0.162617	-0.783711	0.554185	-0.343525	-0.70205	-0.178978	-0.268248	-1.02394	0.0430245	0.765664	-0.0815218	0.582334	-0.211262	0.213851	0.614881	-0.0137443	1.06188	0.50529	0.216794	0.109315	0.673278	-0.231015	-0.504394	-0.240347	0.211873	0.0803232	-0.45037	0.0817581	-0.0651719	-0.334015	0.650703	-0.255754
-2.96545	0.914672	0.705255	0.367736	0.341234	-0.183959	-0.0173037	0.377685	-0.129304	-0.112346	0.171216	-0.171068	0.171274	0.445895	-0.502704	0.196684	0.344215	-0.170516	-0.799524	0.560313	-0.335054	-0.716272	-0.19459	-0.27163	-1.03059	0.0449484	0.781379	-0.083272	0.595254	-0.216011	0.209125	0.624049	-0.0190586	1.07422	0.514442	0.219143	0.110142	0.694421	-0.23782	-0.512002	-0.239388	0.216747	0.080801	-0.459996	0.0866944	-0.0727577	-0.33947	0.664071	-0.25766
-2.96135	0.940321	0.717435	0.378913	0.364403	-0.190324	-0.0188041	0.377543	-0.123731	-0.113694	0.174471	-0.174763	0.173043	0.448415	-0.511032	0.202251	0.351904	-0.178796	-0.815348	0.566607	-0.326341	-0.7294	-0.211003	-0.275018	-1.03688	0.0473017	0.797003	-0.0850585	0.608099	-0.221432	0.203467	0.633335	-0.0242826	1.08714	0.523211	0.221301	0.110473	0.715813	-0.244617	-0.519604	-0.238372	0.220833	0.0810532	-0.468056	0.0917111	-0.0801629	-0.345014	0.677359	-0.259168
-2.95725	0.965553	0.729491	0.389571	0.387661	-0.197059	-0.0203179	0.37753	-0.118858	-0.115188	0.177698	-0.178743	0.174976	0.45114	-0.519135	0.207913	0.359678	-0.187401	-0.831197	0.573137	-0.317535	-0.741447	-0.22799	-0.278471	-1.0428	0.0501166	0.812472	-0.0868577	0.620873	-0.22758	0.196978	0.642708	-0.0293334	1.10074	0.531508	0.223173	0.110278	0.737311	-0.251318	-0.527198	-0.237374	0.22422	0.0811211	-0.474333	0.0967596	-0.0873492	-0.350692	0.690589	-0.260295
-2.95314	0.990091	0.741451	0.399659	0.410747	-0.20411	-0.0219401	0.377786	-0.114911	-0.116905	0.180869	-0.183022	0.177078	0.454059	-0.52715	0.213653	0.367588	-0.196276	-0.847083	0.579957	-0.308775	-0.752431	-0.245335	-0.282044	-1.04835	0.0534146	0.827726	-0.0886437	0.633565	-0.234485	0.189783	0.652138	-0.0341404	1.11512	0.539265	0.224669	0.109542	0.758787	-0.257835	-0.534786	-0.236461	0.227014	0.0810591	-0.478669	0.10178	-0.0942809	-0.356526	0.703769	-0.261076
-2.94904	1.01369	0.753351	0.409144	0.433427	-0.211413	-0.0237685	0.378433	-0.112087	-0.118922	0.183956	-0.187605	0.179352	0.457147	-0.535204	0.219458	0.375691	-0.205367	-0.863024	0.587103	-0.300184	-0.762385	-0.262851	-0.285793	-1.05354	0.0572057	0.84271	-0.0903891	0.646148	-0.242144	0.182033	0.661601	-0.0386472	1.13035	0.546437	0.225709	0.108267	0.78012	-0.264091	-0.542371	-0.235693	0.22933	0.0809339	-0.480979	0.106707	-0.100926	-0.362523	0.716896	-0.261562
-2.94494	1.03615	0.765239	0.418014	0.4555	-0.218892	-0.0258993	0.379568	-0.110545	-0.121305	0.186929	-0.192482	0.181794	0.460366	-0.543409	0.225312	0.384039	-0.214631	-0.879035	0.594592	-0.291862	-0.77136	-0.280382	-0.289768	-1.05836	0.0614891	0.857372	-0.0920651	0.658584	-0.250525	0.1739	0.671079	-0.0428131	1.14653	0.553009	0.226228	0.106475	0.801205	-0.27002	-0.549957	-0.235119	0.231292	0.0808227	-0.481246	0.11147	-0.107256	-0.368672	0.729953	-0.261821
-2.94084	1.05733	0.777172	0.426278	0.476795	-0.226464	-0.0284218	0.381254	-0.110403	-0.124112	0.189766	-0.19763	0.184395	0.463669	-0.551854	0.231201	0.392683	-0.224034	-0.895132	0.602419	-0.28388	-0.779422	-0.297817	-0.294012	-1.06285	0.0662539	0.871666	-0.0936424	0.670823	-0.259567	0.165572	0.680555	-0.0466124	1.16371	0.558992	0.226179	0.104207	0.821946	-0.275574	-0.557548	-0.234776	0.233026	0.0808115	-0.479527	0.116001	-0.113248	-0.374949	0.742913	-0.261934
-2.93674	1.07715	0.789212	0.433967	0.497166	-0.234047	-0.0314132	0.383517	-0.111737	-0.127392	0.192446	-0.203013	0.187143	0.467008	-0.56061	0.237115	0.401663	-0.233557	-0.911327	0.610559	-0.276274	-0.78666	-0.315086	-0.298559	-1.06702	0.07148	0.885556	-0.0950915	0.682813	-0.269182	0.157244	0.690016	-0.0500344	1.18199	0.564421	0.225533	0.101527	0.842257	-0.280725	-0.565146	-0.234687	0.234659	0.0809908	-0.475948	0.120237	-0.118886	-0.381319	0.755738	-0.261995
-2.93264	1.09558	0.801427	0.441129	0.516494	-0.24156	-0.034934	0.386339	-0.114581	-0.131179	0.194954	-0.208585	0.190021	0.470335	-0.56972	0.243047	0.411013	-0.243194	-0.927628	0.618969	-0.269046	-0.793181	-0.332163	-0.303434	-1.0709	0.0771397	0.899009	-0.096384	0.694501	-0.279262	0.149114	0.699449	-0.0530807	1.20144	0.569354	0.224284	0.0985174	0.862058	-0.285464	-0.572754	-0.234857	0.236315	0.081452	-0.470695	0.124126	-0.124162	-0.387743	0.768385	-0.262102
-2.92853	1.11266	0.813888	0.447831	0.53468	-0.248928	-0.0390235	0.389659	-0.118932	-0.135496	0.197283	-0.214295	0.193011	0.473608	-0.579203	0.248991	0.420755	-0.252955	-0.94404	0.627588	-0.26216	-0.799115	-0.349062	-0.308647	-1.07453	0.0831992	0.912005	-0.0974926	0.705841	-0.289682	0.141377	0.708843	-0.0557646	1.2221	0.573864	0.222447	0.0952796	0.881276	-0.289803	-0.58037	-0.23528	0.238117	0.0822817	-0.464005	0.127628	-0.129077	-0.394179	0.780808	-0.26236
-2.92443	1.12846	0.826664	0.454159	0.551638	-0.256089	-0.0436967	0.393377	-0.124753	-0.140352	0.19943	-0.220083	0.196093	0.476793	-0.589057	0.254948	0.430899	-0.262858	-0.960563	0.636344	-0.255549	-0.804603	-0.365825	-0.314199	-1.07794	0.0896202	0.924529	-0.0983929	0.716795	-0.300308	0.134214	0.718186	-0.0581079	1.24405	0.578035	0.220055	0.0919299	0.899839	-0.293768	-0.587993	-0.235932	0.24018	0.0835572	-0.456156	0.13072	-0.133643	-0.400589	0.792959	-0.26287
-2.92033	1.1431	0.839822	0.460208	0.567295	-0.262994	-0.0489425	0.397355	-0.131982	-0.14574	0.201403	-0.225893	0.199245	0.479871	-0.599257	0.260919	0.441444	-0.272928	-0.977193	0.645159	-0.249115	-0.809802	-0.382517	-0.320077	-1.08116	0.0963615	0.936577	-0.0990633	0.727343	-0.311004	0.127793	0.727463	-0.0601395	1.2673	0.581953	0.21716	0.0885957	0.917676	-0.297395	-0.595617	-0.236771	0.242615	0.0853405	-0.44745	0.133394	-0.137886	-0.406939	0.804797	-0.263725
-2.91623	1.1567	0.85342	0.466087	0.581587	-0.269612	-0.0547227	0.401425	-0.140532	-0.151639	0.203214	-0.231668	0.20245	0.482831	-0.609765	0.266911	0.452372	-0.283192	-0.993921	0.653949	-0.242742	-0.81487	-0.399212	-0.326255	-1.08425	0.103381	0.948154	-0.0994869	0.737482	-0.321639	0.122256	0.73666	-0.0618933	1.29184	0.585701	0.213829	0.0854114	0.934715	-0.300728	-0.603234	-0.237744	0.245526	0.087674	-0.4382	0.135659	-0.141846	-0.413208	0.816286	-0.265008
-2.91213	1.16941	0.867509	0.471911	0.594452	-0.275928	-0.0609735	0.405401	-0.150303	-0.158012	0.204883	-0.237356	0.20569	0.485676	-0.620525	0.272932	0.463654	-0.293675	-1.01073	0.662632	-0.236299	-0.819967	-0.415981	-0.332697	-1.08725	0.110634	0.959273	-0.0996514	0.747233	-0.332091	0.117722	0.745764	-0.0634063	1.31764	0.589354	0.210139	0.0825135	0.950881	-0.303807	-0.610835	-0.238781	0.249009	0.0905767	-0.428717	0.137541	-0.145574	-0.419382	0.827403	-0.266786
-2.90803	1.18136	0.882127	0.477797	0.605834	-0.281945	-0.0676078	0.409085	-0.161181	-0.164807	0.206435	-0.242914	0.208951	0.488423	-0.63148	0.27899	0.475249	-0.304392	-1.02761	0.671132	-0.229655	-0.825238	-0.43288	-0.339357	-1.0902	0.118079	0.969953	-0.0995504	0.756641	-0.342255	0.114278	0.754761	-0.0647175	1.34462	0.592971	0.206174	0.0800354	0.9661	-0.306667	-0.618407	-0.239803	0.253154	0.0940413	-0.419298	0.139078	-0.149137	-0.425464	0.838135	-0.269105
-2.90392	1.19268	0.897296	0.483861	0.61568	-0.287681	-0.0745192	0.412286	-0.173044	-0.171958	0.2079	-0.248306	0.212222	0.491096	-0.642565	0.285094	0.487101	-0.315346	-1.04454	0.679381	-0.222688	-0.830815	-0.44994	-0.346184	-1.09318	0.125671	0.980223	-0.0991839	0.765772	-0.352044	0.111977	0.763639	-0.0658668	1.37263	0.596593	0.202022	0.0781024	0.980295	-0.30933	-0.625939	-0.240717	0.258043	0.0980338	-0.410209	0.140317	-0.152617	-0.431465	0.848483	-0.271989
-2.89982	1.20348	0.913026	0.490215	0.623942	-0.293171	-0.081587	0.414825	-0.185763	-0.179387	0.20931	-0.253507	0.215497	0.49373	-0.653718	0.291254	0.499144	-0.326526	-1.06149	0.687322	-0.215294	-0.836803	-0.467159	-0.353121	-1.09625	0.133365	0.990114	-0.0985588	0.774716	-0.361391	0.110841	0.77239	-0.066894	1.40152	0.600243	0.197769	0.0768279	0.99339	-0.311804	-0.633418	-0.241425	0.263749	0.102494	-0.401686	0.141312	-0.156103	-0.437409	0.858464	-0.275439
-2.89572	1.21384	0.92931	0.496957	0.63058	-0.298456	-0.0886814	0.416552	-0.199204	-0.187009	0.2107	-0.258501	0.21877	0.496363	-0.664883	0.297476	0.511302	-0.337904	-1.07844	0.694914	-0.207402	-0.843275	-0.484502	-0.360111	-1.09949	0.141116	0.999666	-0.0976891	0.783582	-0.370257	0.110855	0.781011	-0.0678382	1.43104	0.60392	0.193496	0.0763092	1.00531	-0.314081	-0.640833	-0.241826	0.270331	0.107337	-0.393918	0.142119	-0.159694	-0.44333	0.868103	-0.279432
-2.89162	1.22384	0.946125	0.504175	0.635565	-0.303588	-0.0956693	0.417355	-0.213227	-0.194729	0.212106	-0.263286	0.222043	0.499039	-0.676011	0.303765	0.523491	-0.349438	-1.09536	0.702125	-0.198976	-0.850271	-0.501891	-0.367098	-1.103	0.148872	1.00891	-0.0965963	0.792491	-0.378619	0.111973	0.789506	-0.0687373	1.46096	0.607604	0.189277	0.0766241	1.016	-0.316133	-0.648173	-0.241818	0.277836	0.112461	-0.387054	0.142792	-0.163493	-0.449268	0.87744	-0.283926
-2.88752	1.23352	0.963433	0.511936	0.638885	-0.308619	-0.102419	0.417165	-0.227683	-0.202452	0.213561	-0.267865	0.225318	0.501801	-0.687064	0.310123	0.535626	-0.361072	-1.11224	0.708939	-0.190029	-0.857794	-0.519218	-0.374032	-1.10687	0.15658	1.0179	-0.0953086	0.801573	-0.38648	0.114117	0.797884	-0.0696275	1.491	0.611258	0.185175	0.0778294	1.0254	-0.317922	-0.65543	-0.241304	0.286296	0.117748	-0.381195	0.143385	-0.167604	-0.455268	0.88652	-0.288856
-2.88342	1.24292	0.981186	0.520289	0.640548	-0.313603	-0.108807	0.415968	-0.242418	-0.210083	0.215099	-0.272251	0.228598	0.504692	-0.698013	0.316548	0.547619	-0.372741	-1.12903	0.71535	-0.180621	-0.865806	-0.536347	-0.380872	-1.11121	0.164178	1.02666	-0.093861	0.810961	-0.393857	0.11718	0.806162	-0.0705428	1.52085	0.614829	0.181242	0.0799585	1.03348	-0.319395	-0.662599	-0.240199	0.295718	0.123073	-0.376398	0.143944	-0.172126	-0.461372	0.895391	-0.294144
-2.87931	1.25205	0.999322	0.52926	0.64059	-0.318586	-0.114716	0.413799	-0.25727	-0.217533	0.216748	-0.276465	0.231888	0.50775	-0.708839	0.323035	0.559386	-0.384374	-1.14573	0.721364	-0.170861	-0.874237	-0.553122	-0.387584	-1.11614	0.171602	1.03522	-0.0922943	0.820782	-0.400783	0.121033	0.814366	-0.0715146	1.55022	0.618256	0.177515	0.0830215	1.04022	-0.320499	-0.669681	-0.238433	0.306088	0.128312	-0.372681	0.144508	-0.177148	-0.467625	0.904105	-0.299702
-2.87521	1.26093	1.01777	0.538854	0.639078	-0.323607	-0.120045	0.410751	-0.272067	-0.22472	0.218534	-0.280531	0.235192	0.511009	-0.719531	0.329577	0.570851	-0.3959	-1.1623	0.726991	-0.160909	-0.88298	-0.569381	-0.394148	-1.12175	0.17878	1.04362	-0.0906541	0.831156	-0.407299	0.125526	0.822527	-0.0725712	1.57883	0.621473	0.174021	0.0870041	1.04562	-0.321177	-0.676677	-0.235955	0.317361	0.133344	-0.370027	0.145112	-0.182745	-0.474064	0.912709	-0.305433
-2.87111	1.26958	1.03646	0.549053	0.636112	-0.328694	-0.124702	0.406961	-0.286636	-0.231576	0.220478	-0.28448	0.238512	0.514496	-0.730082	0.336165	0.581948	-0.407253	-1.17873	0.732248	-0.150965	-0.891903	-0.584968	-0.400556	-1.12814	0.185639	1.05186	-0.0889894	0.842184	-0.413452	0.130498	0.830681	-0.0737376	1.60643	0.624413	0.170772	0.0918686	1.04974	-0.321384	-0.683596	-0.23274	0.329463	0.13806	-0.368389	0.145782	-0.188975	-0.48072	0.921245	-0.311243
-2.86701	1.27802	1.05531	0.559819	0.631833	-0.33386	-0.128607	0.402612	-0.3008	-0.238042	0.222596	-0.288341	0.24185	0.51823	-0.740487	0.342785	0.592628	-0.418373	-1.195	0.737153	-0.141268	-0.900852	-0.599744	-0.406811	-1.13538	0.192102	1.05996	-0.087351	0.853949	-0.419288	0.135778	0.838869	-0.075035	1.63278	0.627019	0.167772	0.0975544	1.05262	-0.321089	-0.690447	-0.22879	0.342285	0.142366	-0.367701	0.146544	-0.19587	-0.487614	0.929747	-0.317038
-2.86291	1.28625	1.07425	0.571099	0.626417	-0.339107	-0.131692	0.397917	-0.314388	-0.244075	0.224895	-0.292148	0.245204	0.52222	-0.750738	0.349425	0.602856	-0.42921	-1.2111	0.741725	-0.132078	-0.909657	-0.613601	-0.412929	-1.14354	0.198097	1.06793	-0.0857899	0.86651	-0.424853	0.141195	0.847131	-0.0764808	1.65772	0.629242	0.165013	0.103979	1.05438	-0.320282	-0.697246	-0.224139	0.355686	0.146186	-0.367877	0.147416	-0.203441	-0.494758	0.938241	-0.322733
-2.85881	1.29431	1.0932	0.582828	0.620082	-0.344421	-0.133894	0.39311	-0.327241	-0.249643	0.22738	-0.29593	0.248568	0.526464	-0.760824	0.356068	0.61262	-0.439726	-1.22703	0.74598	-0.12367	-0.918142	-0.626463	-0.418934	-1.15262	0.203556	1.07574	-0.084355	0.879901	-0.430184	0.146585	0.855508	-0.0780886	1.68111	0.631049	0.16248	0.111041	1.05515	-0.318975	-0.704009	-0.218848	0.369492	0.149462	-0.368823	0.148416	-0.211668	-0.502154	0.946742	-0.328255
-2.85471	1.3022	1.11209	0.594932	0.613076	-0.349773	-0.135156	0.388437	-0.339218	-0.254725	0.230047	-0.299717	0.251934	0.530948	-0.770724	0.362701	0.621924	-0.449889	-1.24278	0.749931	-0.116319	-0.926131	-0.638302	-0.424859	-1.16261	0.20842	1.08338	-0.0830911	0.894131	-0.435313	0.151795	0.864036	-0.0798683	1.70287	0.632425	0.160152	0.11862	1.05509	-0.31721	-0.710757	-0.213009	0.383502	0.152155	-0.370438	0.149563	-0.220505	-0.509793	0.955255	-0.333544
-2.8506	1.30994	1.13086	0.607335	0.605678	-0.355122	-0.13542	0.384139	-0.350207	-0.259312	0.232885	-0.303536	0.255288	0.535648	-0.780409	0.369308	0.630794	-0.459674	-1.25837	0.753587	-0.110284	-0.933457	-0.649131	-0.430739	-1.17345	0.212645	1.09083	-0.0820369	0.909182	-0.440262	0.156688	0.872743	-0.0818267	1.72297	0.633372	0.158005	0.126582	1.05439	-0.315055	-0.717508	-0.206738	0.397493	0.154239	-0.372621	0.150872	-0.229882	-0.517656	0.96378	-0.338556
-2.8465	1.31753	1.14948	0.619966	0.598189	-0.360415	-0.134629	0.380442	-0.360127	-0.263397	0.235878	-0.307409	0.258615	0.540524	-0.789837	0.375874	0.63927	-0.469058	-1.27379	0.756956	-0.105798	-0.939965	-0.659005	-0.436612	-1.18503	0.216202	1.09805	-0.0812235	0.925012	-0.44505	0.161152	0.881651	-0.0839681	1.74141	0.633914	0.15601	0.13478	1.05325	-0.312604	-0.724284	-0.200171	0.411232	0.155702	-0.375272	0.152358	-0.239701	-0.525716	0.972305	-0.343265
-2.8424	1.32496	1.16788	0.632757	0.590922	-0.365588	-0.132721	0.377546	-0.368943	-0.266982	0.239003	-0.311354	0.261896	0.545529	-0.798959	0.382385	0.647409	-0.478014	-1.28908	0.760043	-0.103053	-0.945523	-0.668019	-0.442513	-1.19721	0.21908	1.10503	-0.0806725	0.941557	-0.449689	0.165097	0.890768	-0.0862945	1.75825	0.634088	0.15414	0.143061	1.0519	-0.309973	-0.731102	-0.193458	0.424481	0.156541	-0.378292	0.154034	-0.249848	-0.533937	0.980815	-0.347657
-2.8383	1.33222	1.18606	0.645653	0.58419	-0.370572	-0.129633	0.375619	-0.37666	-0.270069	0.242229	-0.315385	0.265107	0.550602	-0.807716	0.388827	0.655276	-0.486507	-1.30426	0.762853	-0.102193	-0.950024	-0.676295	-0.448471	-1.20981	0.22129	1.11171	-0.0803954	0.958731	-0.454189	0.168464	0.900091	-0.0888069	1.77356	0.63395	0.152369	0.151268	1.05056	-0.307292	-0.737981	-0.186752	0.437012	0.156757	-0.381589	0.155911	-0.260194	-0.542275	0.989291	-0.351739
-2.8342	1.33927	1.204	0.658612	0.578298	-0.37529	-0.125297	0.374786	-0.383332	-0.272663	0.245524	-0.31951	0.268222	0.555675	-0.816044	0.395188	0.662944	-0.494493	-1.31935	0.765394	-0.103303	-0.953387	-0.683972	-0.454509	-1.22261	0.222858	1.11808	-0.080393	0.976432	-0.458567	0.171223	0.909605	-0.0915059	1.78744	0.633564	0.15067	0.159246	1.04946	-0.3047	-0.744935	-0.180205	0.448619	0.156355	-0.385075	0.157992	-0.270598	-0.550683	0.997712	-0.355528
-2.8301	1.34606	1.22169	0.671604	0.573528	-0.379665	-0.119648	0.37513	-0.389055	-0.27477	0.248845	-0.323731	0.271213	0.560674	-0.823878	0.401457	0.670488	-0.501913	-1.33438	0.767676	-0.106406	-0.955568	-0.691198	-0.460639	-1.23536	0.223831	1.12409	-0.0806556	0.994542	-0.462842	0.173374	0.919282	-0.094392	1.80002	0.633	0.149022	0.166849	1.0488	-0.302338	-0.751977	-0.173955	0.459123	0.155338	-0.38867	0.160276	-0.280923	-0.559105	1.00605	-0.359055
-2.82599	1.35255	1.23916	0.684614	0.570128	-0.38362	-0.112624	0.37669	-0.393964	-0.276397	0.25215	-0.328047	0.274051	0.565523	-0.831154	0.407622	0.67798	-0.508698	-1.34939	0.769717	-0.111465	-0.956554	-0.698115	-0.466861	-1.24782	0.224269	1.12974	-0.0811644	1.01293	-0.467045	0.174944	0.929079	-0.0974656	1.81141	0.632332	0.147405	0.173943	1.04876	-0.300334	-0.759117	-0.168123	0.468389	0.153709	-0.392298	0.162752	-0.291033	-0.567484	1.01429	-0.36236
-2.82189	1.35868	1.25643	0.697636	0.568302	-0.387081	-0.104172	0.379461	-0.398225	-0.277556	0.255392	-0.332451	0.276702	0.570147	-0.837814	0.413675	0.685486	-0.514767	-1.3644	0.77154	-0.118376	-0.956365	-0.70485	-0.473166	-1.25971	0.224241	1.13501	-0.0818925	1.03146	-0.47122	0.175985	0.938945	-0.100727	1.82174	0.631626	0.145806	0.18041	1.0495	-0.298804	-0.766363	-0.162802	0.476329	0.151474	-0.395892	0.165398	-0.300807	-0.575759	1.0224	-0.36549
-2.81779	1.36438	1.27353	0.710676	0.5682	-0.389984	-0.0942539	0.383402	-0.402022	-0.278268	0.258523	-0.336932	0.279136	0.574479	-0.843812	0.419609	0.693061	-0.520036	-1.37945	0.773177	-0.12698	-0.955054	-0.711506	-0.479531	-1.2708	0.223822	1.13988	-0.0828075	1.04999	-0.475426	0.176571	0.94882	-0.104178	1.83113	0.630942	0.144214	0.186155	1.05112	-0.297836	-0.773719	-0.158057	0.482906	0.148635	-0.399391	0.168183	-0.31014	-0.583867	1.03036	-0.368497
-2.81369	1.36962	1.29052	0.723745	0.569913	-0.392273	-0.0828496	0.388435	-0.405548	-0.278559	0.261498	-0.341476	0.28132	0.578461	-0.849112	0.425418	0.700752	-0.52442	-1.39457	0.774667	-0.137067	-0.952705	-0.718158	-0.485924	-1.28084	0.223092	1.14437	-0.0838735	1.06838	-0.479735	0.176795	0.958636	-0.107815	1.83968	0.630327	0.142627	0.191106	1.05369	-0.297494	-0.78119	-0.153918	0.488136	0.145202	-0.402745	0.171066	-0.318952	-0.591746	1.03814	-0.371433
-2.80959	1.37435	1.30743	0.736854	0.573468	-0.393906	-0.069965	0.394463	-0.408988	-0.278472	0.264269	-0.346067	0.283224	0.58205	-0.853699	0.431099	0.708588	-0.527846	-1.40977	0.776053	-0.148384	-0.949428	-0.724846	-0.492305	-1.28964	0.222125	1.14847	-0.0850546	1.08648	-0.484234	0.17676	0.968324	-0.111637	1.84749	0.629812	0.141047	0.195215	1.05725	-0.297805	-0.78878	-0.150384	0.492089	0.141191	-0.405912	0.173996	-0.327192	-0.599332	1.04572	-0.374349
-2.80549	1.37858	1.32434	0.750015	0.578828	-0.394859	-0.055634	0.401367	-0.412512	-0.278061	0.266796	-0.350687	0.284819	0.58522	-0.85757	0.436651	0.716588	-0.530258	-1.42508	0.777386	-0.160646	-0.945354	-0.731583	-0.498627	-1.29703	0.220991	1.1522	-0.0863166	1.10417	-0.489019	0.176581	0.977814	-0.115636	1.85465	0.629408	0.139479	0.198459	1.06175	-0.298766	-0.796491	-0.14742	0.494881	0.136627	-0.40886	0.176917	-0.334838	-0.606568	1.05308	-0.37729
-2.80138	1.38233	1.34129	0.763236	0.585892	-0.395121	-0.0399214	0.409023	-0.41626	-0.277401	0.269046	-0.355319	0.28608	0.587966	-0.860742	0.442075	0.724753	-0.531624	-1.44049	0.778715	-0.17355	-0.940634	-0.738351	-0.504839	-1.30289	0.219755	1.15559	-0.0876302	1.12134	-0.494188	0.17637	0.987037	-0.119802	1.8612	0.629111	0.137939	0.200836	1.06715	-0.300341	-0.804326	-0.144967	0.49667	0.131548	-0.411566	0.179766	-0.341902	-0.613398	1.0602	-0.380295
-2.79728	1.38564	1.35835	0.776516	0.594502	-0.394702	-0.0229235	0.417304	-0.420336	-0.276579	0.27099	-0.359946	0.286986	0.590303	-0.86325	0.447378	0.733073	-0.531947	-1.45602	0.780091	-0.186781	-0.93543	-0.745114	-0.51089	-1.30715	0.218472	1.15865	-0.0889728	1.13789	-0.499841	0.176243	0.995933	-0.124119	1.8672	0.6289	0.136443	0.202364	1.07332	-0.302465	-0.81229	-0.14294	0.497642	0.126008	-0.414018	0.182482	-0.348423	-0.619777	1.06705	-0.383393
-2.79318	1.37322	1.36316	0.781863	0.604107	-0.386422	0.00769366	0.419606	-0.422181	-0.269581	0.273944	-0.359951	0.281501	0.582926	-0.861181	0.449199	0.731071	-0.526269	-1.45978	0.772562	-0.178804	-0.924151	-0.752125	-0.512653	-1.28771	0.217789	1.1507	-0.0849337	1.15246	-0.500412	0.171729	0.990226	-0.133827	1.85465	0.609704	0.134845	0.195241	1.06463	-0.301263	-0.811472	-0.131683	0.496127	0.127395	-0.409585	0.184744	-0.356578	-0.618836	1.07628	-0.382856
-2.78908	1.36091	1.36819	0.787404	0.613394	-0.377784	0.0374493	0.422121	-0.424483	-0.262564	0.276098	-0.360157	0.275315	0.574846	-0.858782	0.451138	0.729057	-0.520248	-1.46363	0.76505	-0.168888	-0.913584	-0.758532	-0.514221	-1.2665	0.217077	1.1422	-0.0810714	1.16665	-0.502035	0.167099	0.984324	-0.14336	1.842	0.591188	0.132803	0.187453	1.05693	-0.300723	-0.810679	-0.120783	0.494727	0.127489	-0.404478	0.186717	-0.364652	-0.617333	1.08437	-0.382609
-2.78498	1.34897	1.37342	0.793096	0.622072	-0.368844	0.0660909	0.424781	-0.427109	-0.255733	0.27745	-0.360548	0.268525	0.566208	-0.85616	0.453219	0.72701	-0.513993	-1.46756	0.757611	-0.157176	-0.90405	-0.764083	-0.515512	-1.24352	0.216359	1.13318	-0.0774118	1.18039	-0.504776	0.162453	0.978237	-0.152666	1.82926	0.57337	0.130237	0.17908	1.04999	-0.300689	-0.809908	-0.110194	0.493641	0.12635	-0.398728	0.18837	-0.372706	-0.61531	1.09128	-0.382575
-2.78088	1.33763	1.37886	0.798892	0.629886	-0.359667	0.0934431	0.427535	-0.429899	-0.249297	0.27802	-0.361107	0.261249	0.557168	-0.853405	0.455463	0.724919	-0.507631	-1.47156	0.750293	-0.143902	-0.895836	-0.768592	-0.516449	-1.21881	0.215673	1.12364	-0.0739831	1.19363	-0.508649	0.157873	0.971976	-0.161685	1.8164	0.55625	0.127098	0.170196	1.04352	-0.301004	-0.80916	-0.0998715	0.493031	0.124071	-0.392357	0.189692	-0.38082	-0.61283	1.09696	-0.382668
-2.77678	1.32715	1.3845	0.804759	0.636631	-0.350321	0.119409	0.430349	-0.43267	-0.243454	0.277849	-0.361818	0.253619	0.547888	-0.850588	0.457882	0.722784	-0.501302	-1.47561	0.743132	-0.129383	-0.889177	-0.77195	-0.516974	-1.19243	0.215066	1.11362	-0.070814	1.2063	-0.513612	0.153416	0.965545	-0.170357	1.80332	0.53982	0.123368	0.160862	1.03719	-0.301519	-0.808444	-0.0897759	0.493021	0.120767	-0.385377	0.190695	-0.38909	-0.609973	1.10138	-0.382793
-2.77267	1.31775	1.39036	0.810673	0.642161	-0.340879	0.143966	0.433203	-0.435235	-0.238385	0.276993	-0.362665	0.24578	0.538521	-0.847759	0.460482	0.720621	-0.495151	-1.47969	0.736144	-0.113997	-0.884236	-0.774143	-0.517041	-1.16451	0.214606	1.10314	-0.0679324	1.21836	-0.51957	0.149122	0.958943	-0.178627	1.78992	0.524065	0.119057	0.151122	1.03071	-0.302102	-0.807774	-0.0798757	0.49369	0.116575	-0.377788	0.19141	-0.397615	-0.606834	1.10453	-0.382852
-2.76857	1.30963	1.39643	0.816631	0.646392	-0.331416	0.167159	0.436093	-0.437415	-0.234235	0.275524	-0.36363	0.237873	0.529203	-0.844943	0.463259	0.718455	-0.489316	-1.4838	0.729329	-0.0981609	-0.881094	-0.775246	-0.516628	-1.13518	0.214371	1.09223	-0.0653633	1.22974	-0.526372	0.145004	0.952156	-0.186448	1.77609	0.508968	0.114203	0.141003	1.02378	-0.302644	-0.807169	-0.0701498	0.495074	0.111649	-0.36958	0.191889	-0.406495	-0.603526	1.10643	-0.382746
-2.76447	1.30299	1.40271	0.822652	0.649306	-0.322002	0.189083	0.439023	-0.439051	-0.231107	0.273522	-0.364694	0.230041	0.520041	-0.842142	0.4662	0.716327	-0.48392	-1.48789	0.722667	-0.0823086	-0.879747	-0.775418	-0.515731	-1.1046	0.214455	1.08091	-0.0631274	1.24042	-0.533825	0.141058	0.945163	-0.193787	1.76168	0.494513	0.108862	0.130522	1.01614	-0.303067	-0.806649	-0.0605882	0.497171	0.106147	-0.360739	0.192198	-0.415819	-0.600172	1.10709	-0.382386
-2.76037	1.29794	1.4092	0.828778	0.650941	-0.312697	0.209867	0.442003	-0.440021	-0.229056	0.271074	-0.365835	0.222415	0.51111	-0.839338	0.469279	0.714285	-0.479064	-1.49196	0.716125	-0.0668666	-0.880102	-0.774893	-0.514368	-1.07291	0.21496	1.06923	-0.0612392	1.25039	-0.541706	0.137264	0.937929	-0.200634	1.74656	0.480693	0.103104	0.119687	1.00759	-0.303326	-0.806233	-0.0511926	0.499942	0.10023	-0.351251	0.192415	-0.425662	-0.596902	1.10656	-0.381687
-2.75627	1.29459	1.4159	0.835067	0.651386	-0.303548	0.22965	0.445049	-0.440246	-0.228088	0.268268	-0.367031	0.215112	0.502443	-0.836499	0.472464	0.712385	-0.474822	-1.49598	0.709659	-0.0522304	-0.881986	-0.77396	-0.512579	-1.04028	0.215987	1.05721	-0.0597064	1.25966	-0.549771	0.133587	0.930408	-0.206994	1.73063	0.467505	0.0970096	0.108504	0.997977	-0.303406	-0.805934	-0.041975	0.503328	0.0940468	-0.341109	0.192619	-0.436074	-0.593847	1.10489	-0.380581
-2.75217	1.29294	1.42281	0.841595	0.65077	-0.294582	0.248556	0.448176	-0.439699	-0.228156	0.265189	-0.368255	0.20823	0.494033	-0.833583	0.475708	0.710691	-0.471234	-1.49992	0.703219	-0.0387445	-0.885156	-0.772943	-0.510419	-1.00685	0.217635	1.04491	-0.0585287	1.26827	-0.557778	0.129989	0.922544	-0.212897	1.7138	0.454958	0.0906563	0.0969861	0.987224	-0.303328	-0.80576	-0.0329559	0.507249	0.0877314	-0.330323	0.19289	-0.447075	-0.591133	1.10215	-0.379011
-2.74806	1.29298	1.4299	0.848446	0.649241	-0.285801	0.266678	0.451397	-0.438404	-0.229172	0.261915	-0.36948	0.20185	0.485834	-0.830545	0.478957	0.709263	-0.468309	-1.50376	0.696756	-0.0266863	-0.88932	-0.772179	-0.507959	-0.97275	0.219988	1.03237	-0.0576975	1.27628	-0.5655	0.12643	0.914276	-0.218392	1.69602	0.443072	0.0841186	0.0851608	0.975324	-0.303138	-0.805711	-0.0241616	0.511622	0.0813953	-0.318927	0.193297	-0.458652	-0.588876	1.09839	-0.376939
-2.74396	1.29463	1.43715	0.855704	0.646954	-0.277182	0.284052	0.454722	-0.436439	-0.231013	0.258517	-0.370678	0.196028	0.477764	-0.827342	0.482148	0.708165	-0.466025	-1.50746	0.690225	-0.0162555	-0.894146	-0.77199	-0.50528	-0.938106	0.223112	1.01963	-0.0571969	1.28374	-0.57274	0.122877	0.905539	-0.223545	1.6773	0.431875	0.0774603	0.0730769	0.962333	-0.302904	-0.805775	-0.0156202	0.516365	0.0751234	-0.306982	0.193897	-0.470756	-0.587172	1.09369	-0.374343
-2.73986	1.29775	1.44453	0.863445	0.644058	-0.268669	0.300646	0.458156	-0.433927	-0.233533	0.25505	-0.371819	0.190801	0.469717	-0.823939	0.485208	0.707453	-0.464331	-1.51098	0.683594	-0.00757013	-0.899288	-0.772666	-0.502467	-0.903014	0.227045	1.00676	-0.0570038	1.29072	-0.579347	0.119312	0.896273	-0.228432	1.65771	0.4214	0.0707322	0.0608096	0.948368	-0.302709	-0.80593	-0.00735836	0.521405	0.0689721	-0.294583	0.194727	-0.483305	-0.586093	1.08812	-0.371217
-2.73576	1.30215	1.45202	0.87173	0.640676	-0.26018	0.316354	0.461696	-0.431031	-0.236581	0.251558	-0.372877	0.186185	0.461565	-0.820317	0.488065	0.707177	-0.463157	-1.5143	0.67684	-0.00066943	-0.904402	-0.774444	-0.499609	-0.86756	0.231795	0.993811	-0.0570898	1.29728	-0.585227	0.115733	0.886424	-0.233133	1.63738	0.411686	0.0639696	0.0484626	0.933596	-0.302642	-0.806147	0.00060241	0.52668	0.0629701	-0.281856	0.195807	-0.496181	-0.585686	1.08174	-0.36757
-2.73166	1.30762	1.45957	0.880598	0.636898	-0.251603	0.330994	0.465334	-0.427942	-0.240008	0.248073	-0.373827	0.182178	0.453178	-0.816471	0.49064	0.707377	-0.462414	-1.51737	0.669961	0.00447734	-0.90916	-0.777496	-0.496792	-0.831814	0.237337	0.980835	-0.0574231	1.30348	-0.590344	0.112161	0.875954	-0.237729	1.61648	0.402769	0.0571929	0.0361686	0.918216	-0.302793	-0.806384	0.0082488	0.532147	0.0571207	-0.268961	0.197134	-0.509244	-0.58596	1.07462	-0.363422
-2.72756	1.31391	1.46715	0.890063	0.632772	-0.242806	0.344318	0.469056	-0.424863	-0.243689	0.244608	-0.374652	0.178762	0.444429	-0.812416	0.492857	0.708084	-0.462007	-1.52014	0.662966	0.00795604	-0.913264	-0.781913	-0.494096	-0.795834	0.243613	0.96789	-0.0579702	1.30932	-0.594728	0.108643	0.864844	-0.242288	1.59525	0.394679	0.0504086	0.0240845	0.90245	-0.303242	-0.806601	0.0155782	0.537779	0.0514066	-0.256085	0.198686	-0.522329	-0.586893	1.06681	-0.358803
-2.72345	1.32075	1.47473	0.900109	0.628303	-0.233639	0.356028	0.47284	-0.422004	-0.247529	0.241171	-0.375337	0.175905	0.435208	-0.808188	0.494644	0.709317	-0.461838	-1.52257	0.655882	0.00988984	-0.916456	-0.787707	-0.491593	-0.759671	0.250535	0.955027	-0.058698	1.3148	-0.598468	0.105248	0.853102	-0.246867	1.57398	0.387436	0.0436123	0.0123858	0.886527	-0.304051	-0.80675	0.0225995	0.543561	0.0457958	-0.243431	0.200422	-0.535261	-0.58843	1.05836	-0.353749
-2.71935	1.32786	1.48227	0.910692	0.623449	-0.223946	0.3658	0.476659	-0.419561	-0.251477	0.237754	-0.37588	0.173565	0.425431	-0.803839	0.495935	0.711086	-0.461814	-1.52463	0.648746	0.0104208	-0.918521	-0.794808	-0.489345	-0.723366	0.257989	0.942292	-0.0595763	1.31988	-0.601704	0.102065	0.840761	-0.251498	1.55296	0.381044	0.0367925	0.00125672	0.870666	-0.305264	-0.80679	0.0293332	0.549487	0.040249	-0.231216	0.202288	-0.547859	-0.590482	1.04933	-0.348294
-2.71525	1.33496	1.48975	0.921744	0.618135	-0.213566	0.373308	0.480479	-0.417713	-0.255523	0.234343	-0.376283	0.17169	0.415047	-0.799438	0.496675	0.713394	-0.461851	-1.52626	0.641606	0.00969114	-0.919293	-0.803071	-0.487402	-0.686952	0.265842	0.929727	-0.060579	1.32446	-0.604617	0.0991999	0.827887	-0.256194	1.53252	0.375487	0.0299349	-0.00912009	0.855068	-0.306899	-0.806687	0.0358099	0.555557	0.0347261	-0.21965	0.204218	-0.559948	-0.592931	1.03977	-0.342476
-2.71115	1.3418	1.49716	0.933173	0.612255	-0.202347	0.378255	0.484259	-0.416608	-0.259707	0.23092	-0.376562	0.170224	0.404041	-0.795066	0.49682	0.716233	-0.46188	-1.52743	0.634511	0.00782854	-0.918649	-0.812289	-0.485806	-0.650457	0.273953	0.917362	-0.0616856	1.32843	-0.607415	0.0967649	0.814572	-0.26094	1.51296	0.37073	0.0230266	-0.0185757	0.839901	-0.308947	-0.806416	0.0420685	0.561771	0.029193	-0.208935	0.206141	-0.571363	-0.595636	1.02971	-0.336326
-2.70705	1.34813	1.50448	0.944877	0.605692	-0.190154	0.380402	0.487951	-0.41636	-0.264106	0.227464	-0.376737	0.169105	0.392436	-0.790814	0.496341	0.719594	-0.461848	-1.52811	0.627513	0.00493604	-0.916512	-0.822207	-0.484586	-0.613903	0.282177	0.905222	-0.0628823	1.33164	-0.610314	0.0948724	0.80094	-0.265698	1.49455	0.366716	0.0160606	-0.0269664	0.825298	-0.311373	-0.805966	0.0481526	0.568118	0.0236271	-0.199248	0.207983	-0.581963	-0.598438	1.01921	-0.329869
-2.70295	1.35373	1.51173	0.956743	0.598332	-0.17687	0.379591	0.4915	-0.417046	-0.268833	0.223951	-0.37684	0.16827	0.380288	-0.78677	0.495225	0.723459	-0.461723	-1.52828	0.620654	0.00108684	-0.91284	-0.832537	-0.483761	-0.577304	0.290376	0.89332	-0.0641621	1.33393	-0.613526	0.0936243	0.787135	-0.270407	1.47754	0.363369	0.00903857	-0.034184	0.811351	-0.31412	-0.805345	0.0541076	0.574579	0.0180209	-0.190732	0.20967	-0.591631	-0.601169	1.0083	-0.323126
-2.69885	1.3584	1.51891	0.96866	0.590081	-0.162407	0.375764	0.494845	-0.418705	-0.27402	0.22036	-0.376907	0.167652	0.367684	-0.783021	0.493471	0.727808	-0.461492	-1.52793	0.613971	-0.00367446	-0.90762	-0.842982	-0.483341	-0.540667	0.298426	0.881662	-0.0655245	1.3351	-0.617236	0.0931028	0.77332	-0.274991	1.46208	0.360595	0.00197407	-0.0401641	0.798111	-0.317111	-0.804575	0.0599767	0.581119	0.0123843	-0.183492	0.211135	-0.60028	-0.603654	0.997025	-0.316113
-2.69474	1.36198	1.52605	0.980525	0.580883	-0.146707	0.368977	0.497918	-0.421339	-0.279807	0.216672	-0.376979	0.167188	0.35473	-0.779638	0.491099	0.732617	-0.461162	-1.52706	0.607482	-0.00932646	-0.900863	-0.853252	-0.483329	-0.50399	0.306223	0.870244	-0.0669754	1.33498	-0.621594	0.0933621	0.759666	-0.279364	1.44828	0.358291	-0.00510625	-0.0448917	0.785588	-0.320254	-0.803696	0.0657987	0.587686	0.00674418	-0.177588	0.212315	-0.607859	-0.605724	0.985428	-0.308843
-2.69064	1.36433	1.53315	0.992244	0.570736	-0.129741	0.359405	0.500646	-0.424919	-0.286324	0.212873	-0.3771	0.166816	0.341545	-0.776676	0.488139	0.737856	-0.460755	-1.52569	0.601192	-0.0158611	-0.892598	-0.863087	-0.483719	-0.467265	0.313686	0.859055	-0.0685257	1.33338	-0.626703	0.0944215	0.74635	-0.283431	1.43616	0.356349	-0.012162	-0.0484032	0.773761	-0.323452	-0.802764	0.0716048	0.594213	0.00114256	-0.173036	0.213158	-0.614352	-0.60722	0.973537	-0.301328
-2.68654	1.36533	1.54023	1.00374	0.559701	-0.111514	0.347332	0.502951	-0.429392	-0.29368	0.208953	-0.377313	0.166475	0.328248	-0.774161	0.484636	0.743488	-0.460312	-1.52383	0.595084	-0.023272	-0.882858	-0.872271	-0.484498	-0.430478	0.320759	0.848075	-0.0701903	1.33014	-0.632604	0.096261	0.733539	-0.287106	1.42566	0.354663	-0.0191394	-0.0507853	0.762584	-0.326608	-0.801843	0.077418	0.600616	-0.00436729	-0.169807	0.213616	-0.619777	-0.608001	0.961377	-0.293583
-2.68244	1.36489	1.54733	1.01497	0.547916	-0.0920588	0.333142	0.504758	-0.434685	-0.301946	0.204905	-0.377656	0.166112	0.314952	-0.77209	0.480642	0.749467	-0.459881	-1.52153	0.589123	-0.0315421	-0.871684	-0.880646	-0.485648	-0.393612	0.327411	0.83728	-0.0719867	1.32513	-0.639282	0.0988194	0.721391	-0.290308	1.41664	0.353137	-0.0259726	-0.0521704	0.751992	-0.329631	-0.801007	0.0832528	0.606799	-0.00972613	-0.16783	0.213655	-0.624185	-0.607947	0.948965	-0.285628
-2.67834	1.36296	1.55444	1.02588	0.535591	-0.0714342	0.3173	0.505991	-0.440715	-0.311144	0.200728	-0.378164	0.165677	0.301753	-0.770421	0.476221	0.755734	-0.459519	-1.51883	0.583254	-0.0406327	-0.85911	-0.888127	-0.487143	-0.356652	0.333631	0.82664	-0.0739338	1.31825	-0.646659	0.101996	0.71004	-0.29297	1.40892	0.351692	-0.0325858	-0.0527288	0.741912	-0.332444	-0.80033	0.0891161	0.612661	-0.0148745	-0.167002	0.213248	-0.627655	-0.606968	0.936306	-0.277493
-2.67424	1.35946	1.56156	1.03646	0.523011	-0.0497226	0.300324	0.506583	-0.447392	-0.321245	0.19642	-0.378862	0.165131	0.288728	-0.769074	0.471437	0.762221	-0.459282	-1.51577	0.577404	-0.0504748	-0.845168	-0.8947	-0.48895	-0.319586	0.339426	0.816124	-0.0760505	1.30944	-0.654599	0.105652	0.699595	-0.295048	1.40225	0.35027	-0.038896	-0.052659	0.732273	-0.334991	-0.799886	0.0950088	0.618097	-0.0197591	-0.167188	0.212376	-0.630289	-0.605003	0.923394	-0.269218
-2.67013	1.35439	1.5687	1.0467	0.510521	-0.027025	0.28276	0.506478	-0.454628	-0.332159	0.191986	-0.379766	0.164443	0.275929	-0.767927	0.466358	0.76884	-0.459225	-1.51241	0.571486	-0.0609643	-0.829878	-0.900434	-0.491032	-0.282412	0.344819	0.805696	-0.0783546	1.29868	-0.662919	0.109623	0.690136	-0.296516	1.39635	0.348839	-0.0448164	-0.0521758	0.723014	-0.337236	-0.799738	0.100929	0.623003	-0.024339	-0.168232	0.21103	-0.63221	-0.602026	0.910211	-0.260854
-2.66603	1.34773	1.57582	1.0566	0.49851	-0.0034577	0.265155	0.505636	-0.462344	-0.343743	0.18743	-0.380884	0.16359	0.263386	-0.766821	0.461052	0.775492	-0.459391	-1.50879	0.5654	-0.0719621	-0.813252	-0.90547	-0.493343	-0.245138	0.34984	0.795318	-0.0808619	1.286	-0.671393	0.11372	0.681709	-0.297373	1.39095	0.347391	-0.0502599	-0.0514978	0.714089	-0.339173	-0.799936	0.106873	0.627287	-0.02859	-0.169958	0.20921	-0.633549	-0.598045	0.89673	-0.252463
-2.66193	1.33948	1.5829	1.06617	0.487388	0.0208504	0.248028	0.504036	-0.470466	-0.355805	0.182758	-0.382213	0.162563	0.251106	-0.765561	0.455582	0.782062	-0.459812	-1.50496	0.559038	-0.0832978	-0.795291	-0.910014	-0.495835	-0.207792	0.354523	0.784952	-0.0835849	1.27147	-0.679773	0.117746	0.674326	-0.297639	1.38577	0.345945	-0.055143	-0.0508359	0.705469	-0.340818	-0.800514	0.112839	0.630868	-0.0325092	-0.172182	0.206924	-0.634446	-0.593103	0.882915	-0.244118
-2.65783	1.32968	1.58989	1.07542	0.477562	0.0457612	0.231856	0.501683	-0.478934	-0.368113	0.177975	-0.38374	0.161362	0.239083	-0.763927	0.450007	0.788423	-0.460498	-1.50096	0.55229	-0.0947788	-0.775989	-0.914331	-0.498454	-0.170417	0.358905	0.77456	-0.0865323	1.25521	-0.687794	0.121504	0.667969	-0.297357	1.38058	0.344541	-0.0593897	-0.0503813	0.697148	-0.342215	-0.80149	0.11883	0.633685	-0.0361158	-0.174711	0.204189	-0.635038	-0.587278	0.868728	-0.235899
-2.65373	1.31836	1.59673	1.08435	0.469403	0.0711287	0.21705	0.49861	-0.487702	-0.380412	0.173088	-0.385445	0.159997	0.227296	-0.76168	0.44438	0.794439	-0.461442	-1.49681	0.545049	-0.106202	-0.75533	-0.918721	-0.501142	-0.133076	0.363019	0.764101	-0.0897085	1.2374	-0.695198	0.12481	0.662591	-0.296587	1.37516	0.343233	-0.0629352	-0.0502964	0.689138	-0.343429	-0.802856	0.124851	0.635698	-0.0394525	-0.17735	0.20103	-0.635458	-0.580677	0.854127	-0.227886
-2.64963	1.30561	1.60338	1.09295	0.463218	0.0968013	0.203947	0.494875	-0.496733	-0.392439	0.168103	-0.387305	0.158488	0.215727	-0.758572	0.438747	0.799971	-0.462613	-1.49254	0.537215	-0.117366	-0.733298	-0.923506	-0.503841	-0.0958514	0.366896	0.753537	-0.0931128	1.21823	-0.701742	0.127498	0.658119	-0.295403	1.36938	0.342084	-0.0657293	-0.0507077	0.681466	-0.344542	-0.804589	0.130911	0.636891	-0.0425825	-0.179901	0.197485	-0.635828	-0.573435	0.839078	-0.220159
-2.64552	1.29151	1.60975	1.1012	0.459222	0.122623	0.192809	0.490567	-0.506002	-0.403941	0.163022	-0.389289	0.156862	0.204358	-0.754368	0.433144	0.804881	-0.463958	-1.48815	0.528701	-0.12809	-0.709876	-0.929008	-0.506492	-0.0588412	0.370566	0.742832	-0.0967393	1.19794	-0.707214	0.129437	0.654463	-0.293891	1.36317	0.341156	-0.0677392	-0.0517013	0.674172	-0.345648	-0.806647	0.137021	0.637273	-0.0455866	-0.182168	0.193598	-0.636258	-0.565707	0.823555	-0.212794
-2.64142	1.27616	1.6158	1.10907	0.457511	0.148435	0.183817	0.485803	-0.515493	-0.414691	0.157852	-0.391371	0.155153	0.193183	-0.748849	0.427604	0.809038	-0.465406	-1.48364	0.51944	-0.138222	-0.685057	-0.935522	-0.50904	-0.0221576	0.374053	0.73195	-0.100577	1.1768	-0.711444	0.13053	0.651518	-0.29214	1.35651	0.340503	-0.0689519	-0.0533216	0.667295	-0.346846	-0.80897	0.143196	0.636879	-0.0485581	-0.183961	0.189425	-0.63684	-0.557667	0.807542	-0.205853
-2.63732	1.25968	1.62144	1.11654	0.458049	0.174077	0.177078	0.480719	-0.525194	-0.424509	0.152596	-0.393523	0.153397	0.182209	-0.741837	0.422147	0.812327	-0.466868	-1.47898	0.509386	-0.147654	-0.658842	-0.9433	-0.511435	0.0140774	0.377381	0.720858	-0.104607	1.15508	-0.714317	0.130721	0.64917	-0.290245	1.34946	0.340162	-0.0693751	-0.0555722	0.66087	-0.348234	-0.811492	0.149442	0.635769	-0.0515968	-0.185099	0.185027	-0.637648	-0.549498	0.791042	-0.199383
-2.63322	1.24221	1.62662	1.12354	0.460655	0.199389	0.172634	0.475473	-0.535103	-0.433267	0.147255	-0.395724	0.151632	0.171458	-0.733201	0.416789	0.814654	-0.468241	-1.47416	0.498519	-0.156328	-0.631255	-0.952527	-0.513631	0.0497362	0.380574	0.709529	-0.108807	1.13309	-0.715771	0.129997	0.647304	-0.288292	1.34212	0.340145	-0.0690382	-0.0584202	0.654922	-0.349901	-0.814135	0.155766	0.634022	-0.0548028	-0.185409	0.180476	-0.638741	-0.541383	0.774075	-0.193416
-2.62912	1.22389	1.63127	1.13003	0.465002	0.224219	0.170466	0.470233	-0.545217	-0.440905	0.141833	-0.397959	0.149893	0.160971	-0.722872	0.411539	0.815955	-0.469421	-1.46915	0.486848	-0.16424	-0.60234	-0.963301	-0.515595	0.0846908	0.383659	0.69794	-0.113147	1.11113	-0.715809	0.128389	0.645806	-0.286362	1.33466	0.340437	-0.067991	-0.0618018	0.649453	-0.351924	-0.816826	0.162161	0.631738	-0.0582699	-0.18474	0.175848	-0.640159	-0.533503	0.756678	-0.187964
-2.62502	1.20484	1.63536	1.13596	0.470633	0.248419	0.170508	0.465173	-0.555538	-0.44743	0.136331	-0.400222	0.148216	0.150797	-0.710851	0.406395	0.816198	-0.470299	-1.46389	0.47441	-0.17144	-0.572174	-0.975623	-0.517303	0.118817	0.386663	0.686074	-0.117592	1.0895	-0.714491	0.125964	0.644565	-0.284524	1.32724	0.340992	-0.0663031	-0.0656301	0.644438	-0.354359	-0.81949	0.168612	0.629033	-0.0620798	-0.182963	0.17122	-0.641925	-0.526025	0.738909	-0.183019
-2.62091	1.1852	1.63884	1.14129	0.476972	0.271857	0.172653	0.460461	-0.566067	-0.45292	0.130749	-0.402513	0.146629	0.140999	-0.697214	0.401352	0.815392	-0.470777	-1.45837	0.461271	-0.178024	-0.540862	-0.989386	-0.518742	0.151999	0.389618	0.673925	-0.122101	1.06847	-0.711937	0.122829	0.643483	-0.282831	1.32006	0.341737	-0.0640608	-0.0698035	0.639826	-0.357241	-0.822062	0.175091	0.62603	-0.0662972	-0.179977	0.166671	-0.644051	-0.519097	0.720838	-0.178558
-2.61681	1.1651	1.64169	1.14599	0.483358	0.294416	0.176764	0.456259	-0.57681	-0.457516	0.125089	-0.404841	0.145156	0.131636	-0.68211	0.396397	0.813586	-0.470765	-1.45254	0.447519	-0.184127	-0.508543	-1.00437	-0.519915	0.184133	0.392559	0.661493	-0.126625	1.04831	-0.708312	0.119119	0.642466	-0.281322	1.31328	0.342572	-0.0613642	-0.0742142	0.635528	-0.36058	-0.82449	0.181558	0.622864	-0.0709657	-0.175721	0.162274	-0.646536	-0.512842	0.70255	-0.174546
-2.61271	1.14462	1.64388	1.15003	0.489081	0.316004	0.182676	0.452707	-0.587771	-0.461409	0.119349	-0.407218	0.143816	0.122768	-0.665762	0.391512	0.810868	-0.470193	-1.44636	0.433266	-0.189914	-0.47539	-1.02025	-0.520834	0.215131	0.395522	0.648787	-0.131115	1.02925	-0.70382	0.114996	0.641434	-0.280014	1.30705	0.343382	-0.0583233	-0.0787565	0.631429	-0.364362	-0.826733	0.187961	0.619667	-0.0761056	-0.170172	0.158096	-0.649374	-0.507353	0.684137	-0.170937
-2.60861	1.12384	1.64542	1.15341	0.49342	0.336557	0.19021	0.449922	-0.598957	-0.464835	0.113529	-0.409663	0.142622	0.114441	-0.648451	0.386669	0.807366	-0.469009	-1.4398	0.418638	-0.195561	-0.441604	-1.03662	-0.521524	0.244923	0.398543	0.635827	-0.135516	1.01149	-0.69869	0.110639	0.640315	-0.278911	1.30148	0.344042	-0.0550536	-0.0833336	0.627381	-0.368551	-0.828766	0.194244	0.616575	-0.081713	-0.163357	0.154192	-0.652553	-0.502686	0.665696	-0.167683
-2.60451	1.10283	1.64632	1.15616	0.495686	0.356043	0.199175	0.447993	-0.610376	-0.468048	0.10763	-0.412193	0.14158	0.106682	-0.630504	0.381841	0.803242	-0.467184	-1.43285	0.40377	-0.201247	-0.407408	-1.05296	-0.52202	0.273456	0.401653	0.622641	-0.139771	0.995169	-0.693161	0.106243	0.639049	-0.277997	1.29661	0.344429	-0.051671	-0.087863	0.623213	-0.373088	-0.83058	0.200341	0.613717	-0.0877602	-0.155349	0.150601	-0.656058	-0.498863	0.647322	-0.164738
-2.60041	1.08163	1.64659	1.15831	0.49526	0.374466	0.209372	0.446972	-0.622035	-0.471312	0.10165	-0.414823	0.140693	0.0994994	-0.61228	0.376991	0.79868	-0.464711	-1.42547	0.388799	-0.207141	-0.373045	-1.06873	-0.522368	0.300699	0.404875	0.609265	-0.143824	0.980397	-0.687467	0.10201	0.637584	-0.277246	1.29245	0.34443	-0.0482873	-0.0922796	0.618741	-0.377902	-0.832179	0.20619	0.611214	-0.0941977	-0.146273	0.147349	-0.659874	-0.495867	0.629107	-0.162063
-2.59631	1.06024	1.64628	1.15993	0.491636	0.391865	0.220607	0.446877	-0.633945	-0.474875	0.0955914	-0.417562	0.139958	0.0928745	-0.594145	0.372083	0.793884	-0.461601	-1.41766	0.37386	-0.213387	-0.338764	-1.08335	-0.522616	0.326641	0.408222	0.59574	-0.147618	0.967212	-0.681822	0.0981451	0.635877	-0.276619	1.28893	0.343958	-0.0450046	-0.0965364	0.613769	-0.382908	-0.83358	0.211736	0.609177	-0.100957	-0.136297	0.14444	-0.66399	-0.493645	0.611134	-0.159631
-2.5922	1.03868	1.64543	1.16111	0.484443	0.408319	0.232689	0.447685	-0.646114	-0.478957	0.0894576	-0.42041	0.139371	0.0867645	-0.576456	0.367078	0.789057	-0.457883	-1.40942	0.359074	-0.220103	-0.304817	-1.09622	-0.522816	0.351292	0.41169	0.582111	-0.151102	0.9556	-0.676403	0.0948524	0.633892	-0.276069	1.28594	0.342952	-0.0419113	-0.100604	0.608107	-0.38802	-0.834807	0.216934	0.607705	-0.107954	-0.125633	0.141865	-0.668392	-0.492107	0.593471	-0.157428
-2.5881	1.01694	1.64409	1.16194	0.473467	0.423937	0.245441	0.449339	-0.658547	-0.483733	0.0832551	-0.423356	0.138923	0.0811028	-0.559534	0.361936	0.784397	-0.4536	-1.40075	0.344547	-0.227371	-0.271445	-1.1068	-0.523022	0.374682	0.415258	0.568425	-0.154229	0.945488	-0.671343	0.0923275	0.631601	-0.275547	1.28334	0.341391	-0.0390772	-0.104465	0.601575	-0.393149	-0.835893	0.221753	0.606878	-0.115094	-0.114524	0.139595	-0.673073	-0.491139	0.576173	-0.155456
-2.584	0.995026	1.64234	1.16253	0.458665	0.438863	0.258706	0.451746	-0.671248	-0.489322	0.0769949	-0.426378	0.138605	0.0758034	-0.543652	0.356622	0.780081	-0.448801	-1.39166	0.330364	-0.235241	-0.238874	-1.11458	-0.523282	0.396862	0.418885	0.554727	-0.15696	0.936753	-0.666721	0.0907542	0.628984	-0.275	1.28094	0.339288	-0.0365508	-0.108112	0.594015	-0.398217	-0.836871	0.226186	0.606761	-0.122278	-0.103236	0.137588	-0.678024	-0.490597	0.559279	-0.153732
-2.5799	0.972936	1.64026	1.16303	0.440155	0.453259	0.272351	0.45478	-0.684212	-0.495779	0.0706929	-0.429438	0.138405	0.0707655	-0.529011	0.351102	0.776256	-0.443538	-1.38216	0.316586	-0.243727	-0.207305	-1.11915	-0.523643	0.417904	0.422511	0.541058	-0.159265	0.929224	-0.662553	0.0902986	0.626024	-0.27438	1.27853	0.3367	-0.0343566	-0.11154	0.585299	-0.403156	-0.837776	0.230244	0.607395	-0.129402	-0.0920468	0.135793	-0.683239	-0.490323	0.542807	-0.152286
-2.5758	0.950682	1.63791	1.16355	0.41821	0.467304	0.28627	0.458284	-0.697426	-0.503093	0.0643696	-0.432492	0.13831	0.0658805	-0.515738	0.345351	0.77303	-0.437865	-1.37227	0.303251	-0.252817	-0.176909	-1.12018	-0.524139	0.437898	0.426057	0.527452	-0.161125	0.922694	-0.658798	0.0911041	0.622711	-0.273642	1.27591	0.333717	-0.032494	-0.114739	0.575337	-0.407914	-0.838638	0.233964	0.608801	-0.136371	-0.0812336	0.134149	-0.688711	-0.490151	0.526761	-0.151156
-2.5717	0.928293	1.6354	1.16422	0.393237	0.481185	0.300389	0.462082	-0.710866	-0.511188	0.0580521	-0.435483	0.138306	0.0610386	-0.503874	0.339348	0.770464	-0.431834	-1.36201	0.290372	-0.26248	-0.147827	-1.11749	-0.524799	0.456956	0.429433	0.513935	-0.162536	0.91693	-0.655358	0.0932861	0.619037	-0.272748	1.27288	0.330458	-0.0309379	-0.117693	0.56408	-0.412458	-0.839482	0.237406	0.610974	-0.143095	-0.0710612	0.132599	-0.694432	-0.489908	0.511122	-0.150388
-2.56759	0.905812	1.6328	1.16518	0.365744	0.495082	0.314666	0.465976	-0.724491	-0.519929	0.0517731	-0.43835	0.138377	0.0561356	-0.493375	0.333082	0.768573	-0.425492	-1.35141	0.277943	-0.27267	-0.120165	-1.111	-0.525641	0.475205	0.432537	0.500526	-0.163506	0.911691	-0.652084	0.0969267	0.615	-0.271665	1.26926	0.327062	-0.0296401	-0.120368	0.551526	-0.416777	-0.840328	0.240648	0.613885	-0.149499	-0.0617709	0.131085	-0.700394	-0.489433	0.49586	-0.150024
-2.56349	0.883296	1.6302	1.16655	0.33631	0.509163	0.329086	0.469759	-0.738247	-0.52913	0.0455692	-0.44103	0.138507	0.0510785	-0.484119	0.326548	0.767325	-0.418884	-1.34048	0.265937	-0.283335	-0.093993	-1.10076	-0.526671	0.492789	0.435268	0.487231	-0.164058	0.906738	-0.648794	0.10207	0.610597	-0.270373	1.26488	0.32368	-0.0285321	-0.122717	0.537717	-0.42088	-0.841187	0.243791	0.617477	-0.155522	-0.0535712	0.12956	-0.706584	-0.488575	0.480928	-0.150102
-2.55939	0.860821	1.62767	1.16842	0.305553	0.523573	0.343657	0.473216	-0.752058	-0.538571	0.0394823	-0.443465	0.138675	0.045791	-0.475914	0.319751	0.766643	-0.412054	-1.32924	0.254317	-0.294431	-0.0693502	-1.08695	-0.527887	0.509865	0.437526	0.474051	-0.164231	0.901851	-0.645277	0.10872	0.605832	-0.268855	1.25962	0.320462	-0.0275299	-0.124675	0.522743	-0.424792	-0.842063	0.246943	0.621673	-0.161128	-0.0466301	0.127988	-0.71299	-0.487205	0.466271	-0.15065
-2.55529	0.838471	1.62529	1.1709	0.274091	0.538427	0.358405	0.476136	-0.765833	-0.548009	0.0335543	-0.445602	0.138861	0.040216	-0.468519	0.312701	0.766418	-0.405047	-1.3177	0.243038	-0.30592	-0.0462451	-1.06987	-0.529276	0.526598	0.439223	0.460978	-0.164077	0.896841	-0.641319	0.116834	0.600705	-0.267109	1.25337	0.317544	-0.0265382	-0.126162	0.506736	-0.428559	-0.842954	0.250225	0.626372	-0.166298	-0.04107	0.126349	-0.719592	-0.485217	0.451826	-0.151681
-2.55119	0.81634	1.6231	1.17405	0.242516	0.553807	0.373361	0.47832	-0.779463	-0.557195	0.0278268	-0.447403	0.139042	0.0343174	-0.461657	0.305413	0.766514	-0.397913	-1.30589	0.232052	-0.317781	-0.02466	-1.0499	-0.530818	0.54316	0.440288	0.448002	-0.163662	0.89156	-0.63671	0.126325	0.595221	-0.265136	1.24608	0.315045	-0.0254568	-0.12709	0.489862	-0.432236	-0.843852	0.253759	0.631454	-0.171042	-0.0369643	0.124638	-0.726371	-0.482539	0.437531	-0.153191
-2.54709	0.794527	1.62114	1.17794	0.211369	0.569754	0.388552	0.479586	-0.792826	-0.565886	0.0223378	-0.448843	0.139196	0.0280795	-0.455038	0.297904	0.766781	-0.390704	-1.29379	0.221313	-0.330012	-0.00455383	-1.02751	-0.532486	0.55972	0.440669	0.435107	-0.163063	0.88591	-0.631264	0.137063	0.589384	-0.262947	1.2377	0.313052	-0.0241857	-0.127366	0.472322	-0.435891	-0.844746	0.257663	0.636787	-0.175391	-0.0343368	0.122869	-0.733302	-0.479127	0.423327	-0.155158
-2.54298	0.773135	1.61943	1.18258	0.18112	0.586272	0.403995	0.479781	-0.805789	-0.573867	0.0171196	-0.449916	0.139296	0.021505	-0.448381	0.290193	0.767068	-0.383482	-1.28143	0.210782	-0.34263	0.0141342	-1.00319	-0.53425	0.576441	0.440339	0.42228	-0.162364	0.879843	-0.624831	0.148873	0.583201	-0.260561	1.22822	0.311619	-0.022631	-0.126904	0.454335	-0.439592	-0.845623	0.262047	0.64223	-0.179402	-0.0331624	0.121071	-0.740357	-0.474972	0.409163	-0.157541
-2.53888	0.752267	1.61796	1.188	0.152156	0.603328	0.419683	0.478788	-0.818219	-0.580954	0.0121961	-0.450636	0.139319	0.0146115	-0.441434	0.282298	0.76723	-0.376313	-1.26879	0.200429	-0.35567	0.0314823	-0.977476	-0.536075	0.593475	0.439295	0.40951	-0.161657	0.873363	-0.617307	0.161544	0.57668	-0.258003	1.21764	0.310765	-0.02071	-0.125633	0.436135	-0.443407	-0.846467	0.267005	0.647642	-0.183154	-0.0333706	0.119287	-0.747503	-0.470099	0.395004	-0.160283
-2.53478	0.73203	1.6167	1.19416	0.124782	0.620855	0.435583	0.476533	-0.829989	-0.58701	0.00757886	-0.451035	0.13924	0.00742745	-0.433987	0.274234	0.767144	-0.369269	-1.25586	0.190235	-0.369185	0.0475839	-0.9509	-0.537929	0.610951	0.437557	0.39679	-0.161034	0.866519	-0.608644	0.174833	0.569834	-0.255306	1.20599	0.310473	-0.0183551	-0.123503	0.417961	-0.4474	-0.847267	0.272615	0.652883	-0.186744	-0.0348493	0.117569	-0.754702	-0.464561	0.38083	-0.163312
-2.53068	0.712527	1.61561	1.20104	0.0992194	0.63876	0.451629	0.472995	-0.840983	-0.591949	0.00326748	-0.451165	0.139035	-1.34e-05	-0.425893	0.26601	0.766711	-0.362422	-1.24265	0.180191	-0.383238	0.0625465	-0.92396	-0.539777	0.628975	0.435165	0.384118	-0.160587	0.859396	-0.598847	0.188471	0.562678	-0.252506	1.1933	0.310695	-0.0155169	-0.120501	0.400045	-0.451627	-0.848011	0.278929	0.657828	-0.190283	-0.0374503	0.115973	-0.761906	-0.458442	0.366644	-0.166549
-2.52658	0.693869	1.61462	1.20856	0.0756134	0.65693	0.467727	0.468208	-0.851112	-0.595736	-0.00075354	-0.451088	0.138687	-0.00767678	-0.417069	0.257633	0.765863	-0.355847	-1.22913	0.170298	-0.397897	0.0764917	-0.897107	-0.54159	0.647625	0.432178	0.371497	-0.160406	0.85211	-0.587979	0.202176	0.555235	-0.249645	1.1796	0.311358	-0.0121661	-0.116651	0.382605	-0.456131	-0.848693	0.285972	0.662366	-0.193894	-0.0409959	0.114557	-0.76906	-0.451845	0.352467	-0.169907
-2.52248	0.676168	1.61364	1.21664	0.0540468	0.675238	0.483754	0.462264	-0.860317	-0.59839	-0.0045129	-0.45088	0.138179	-0.0155325	-0.407503	0.249104	0.764561	-0.349608	-1.2153	0.160565	-0.413233	0.0895542	-0.870731	-0.543343	0.666944	0.428664	0.358935	-0.160573	0.844786	-0.576153	0.21566	0.547533	-0.246772	1.16496	0.312371	-0.00829405	-0.112023	0.36584	-0.460943	-0.84931	0.293743	0.666407	-0.197701	-0.0452858	0.113371	-0.776095	-0.444895	0.338344	-0.173303
-2.51838	0.659538	1.61258	1.22516	0.0345516	0.693557	0.499571	0.455312	-0.868578	-0.599978	-0.00805271	-0.450622	0.137501	-0.0235586	-0.397249	0.24042	0.762799	-0.343764	-1.20114	0.151002	-0.429305	0.101882	-0.845148	-0.545017	0.686947	0.424701	0.346446	-0.161161	0.837554	-0.563523	0.228638	0.53961	-0.243933	1.14942	0.313633	-0.00391236	-0.106731	0.349921	-0.466082	-0.84986	0.302207	0.669885	-0.201827	-0.0501039	0.112457	-0.782931	-0.437724	0.324336	-0.176657
-2.51427	0.644098	1.61134	1.23398	0.017123	0.711763	0.51503	0.447558	-0.875919	-0.600607	-0.0114277	-0.450395	0.13665	-0.0317447	-0.386423	0.231576	0.760591	-0.338357	-1.18665	0.141622	-0.446161	0.113638	-0.820595	-0.546597	0.707614	0.420366	0.334043	-0.162234	0.830529	-0.550278	0.240839	0.531508	-0.241181	1.13305	0.315046	0.00094897	-0.100936	0.334987	-0.471555	-0.850346	0.311302	0.672759	-0.206384	-0.0552258	0.111842	-0.789471	-0.430475	0.310518	-0.179901
-2.51017	0.629967	1.6098	1.24296	0.00173273	0.729742	0.529988	0.439252	-0.88241	-0.600418	-0.0147017	-0.450277	0.13563	-0.0400935	-0.375186	0.222568	0.757972	-0.333413	-1.17181	0.13243	-0.463828	0.124993	-0.797229	-0.548077	0.728902	0.415735	0.321744	-0.163843	0.823806	-0.536623	0.252016	0.523281	-0.238566	1.11593	0.316518	0.00624388	-0.0948388	0.321148	-0.477363	-0.850773	0.320933	0.675013	-0.211472	-0.0604251	0.111538	-0.795599	-0.423284	0.296975	-0.182977
-2.50607	0.617261	1.60786	1.25193	-0.0116609	0.747401	0.544322	0.430683	-0.888168	-0.599573	-0.0179456	-0.450336	0.134454	-0.0486215	-0.363731	0.213391	0.754989	-0.32894	-1.15662	0.123427	-0.482306	0.13613	-0.775135	-0.549457	0.750745	0.410877	0.309565	-0.166028	0.817445	-0.522769	0.26195	0.514988	-0.236135	1.09814	0.317973	0.0119131	-0.0886747	0.30848	-0.483497	-0.851148	0.330979	0.676654	-0.217168	-0.0654804	0.11154	-0.801187	-0.416283	0.283792	-0.185847
-2.50197	0.606087	1.60542	1.26072	-0.0231048	0.764666	0.557936	0.422163	-0.89335	-0.598246	-0.0212338	-0.450628	0.133144	-0.0573587	-0.352265	0.204045	0.751687	-0.324924	-1.14108	0.114603	-0.501565	0.147239	-0.754331	-0.550743	0.773063	0.405857	0.29752	-0.168812	0.811471	-0.508921	0.27046	0.506692	-0.233932	1.07978	0.319357	0.0178874	-0.0827021	0.297033	-0.489952	-0.851474	0.341296	0.677708	-0.223529	-0.0701802	0.111826	-0.806091	-0.409589	0.271048	-0.188486
-2.49787	0.596536	1.60238	1.26916	-0.0326463	0.781487	0.570778	0.414011	-0.898149	-0.596609	-0.0246399	-0.451194	0.131727	-0.0663464	-0.340993	0.194537	0.748111	-0.321336	-1.12521	0.105937	-0.521542	0.158508	-0.734781	-0.551944	0.795775	0.400732	0.285623	-0.172208	0.805869	-0.49526	0.277408	0.498463	-0.231992	1.06096	0.32064	0.0240912	-0.0771921	0.286832	-0.496722	-0.851758	0.35172	0.678217	-0.230582	-0.0743281	0.112362	-0.810156	-0.403305	0.258811	-0.190889
-2.49377	0.588674	1.59868	1.27708	-0.0403316	0.79784	0.582845	0.40654	-0.902782	-0.594827	-0.0282338	-0.452061	0.130241	-0.0756351	-0.330095	0.184878	0.744295	-0.318125	-1.10901	0.0973991	-0.542141	0.170123	-0.71641	-0.553078	0.8188	0.395555	0.273883	-0.176212	0.800583	-0.48194	0.2827	0.490366	-0.230342	1.04181	0.321817	0.0304453	-0.0724165	0.277882	-0.503809	-0.852003	0.362075	0.678233	-0.238331	-0.0777456	0.1131	-0.813221	-0.397508	0.247128	-0.193065
-2.48966	0.582536	1.59426	1.28433	-0.0462072	0.813726	0.594183	0.400034	-0.907478	-0.593047	-0.0320781	-0.453237	0.128729	-0.0852805	-0.319719	0.17509	0.740258	-0.315233	-1.09251	0.0889492	-0.563233	0.182259	-0.69911	-0.554161	0.842068	0.390378	0.262307	-0.180809	0.795527	-0.469076	0.286292	0.482467	-0.228998	1.02244	0.322906	0.0368701	-0.0686347	0.270179	-0.511225	-0.85221	0.372181	0.677815	-0.24675	-0.0802749	0.113987	-0.815128	-0.392256	0.236024	-0.195037
-2.48556	0.578119	1.58909	1.29076	-0.0503226	0.829164	0.604891	0.394737	-0.912463	-0.591393	-0.0362256	-0.454714	0.127236	-0.0953395	-0.309966	0.165199	0.736007	-0.312589	-1.07572	0.0805432	-0.584659	0.195071	-0.682759	-0.555211	0.865529	0.385254	0.250902	-0.18597	0.790586	-0.456741	0.288184	0.474822	-0.227962	1.003	0.323949	0.0432877	-0.0660818	0.26371	-0.518993	-0.852378	0.381859	0.677022	-0.255793	-0.0817803	0.114967	-0.81573	-0.38758	0.225496	-0.196837
-2.48146	0.575373	1.58315	1.29629	-0.0527355	0.844193	0.615108	0.390837	-0.917948	-0.589961	-0.0407155	-0.456472	0.125811	-0.105866	-0.300883	0.155241	0.731533	-0.310117	-1.05869	0.0721356	-0.606239	0.20869	-0.667226	-0.556248	0.889153	0.380239	0.239671	-0.191653	0.785627	-0.444963	0.288429	0.46748	-0.227224	0.983614	0.325005	0.0496242	-0.0649583	0.258461	-0.527148	-0.852505	0.390947	0.675912	-0.265391	-0.0821484	0.115988	-0.814897	-0.383489	0.215513	-0.198508
-2.47736	0.574201	1.57645	1.30082	-0.0535161	0.858866	0.625003	0.388457	-0.924114	-0.588819	-0.0455736	-0.458479	0.124502	-0.116906	-0.292464	0.145256	0.72682	-0.307743	-1.04144	0.0636851	-0.62777	0.223215	-0.652382	-0.557284	0.912931	0.375397	0.228622	-0.197806	0.780513	-0.43373	0.287119	0.460476	-0.226761	0.964393	0.326145	0.0558109	-0.0654212	0.254418	-0.535734	-0.852587	0.399303	0.674539	-0.275459	-0.0812884	0.116999	-0.812529	-0.37997	0.20602	-0.200092
-2.47326	0.574458	1.56904	1.30433	-0.0527526	0.873245	0.634759	0.387643	-0.931097	-0.588007	-0.0508097	-0.460693	0.12335	-0.128495	-0.284647	0.135285	0.721845	-0.305395	-1.02401	0.0551592	-0.649045	0.238707	-0.638109	-0.558332	0.936879	0.370801	0.217763	-0.204368	0.775111	-0.422994	0.284392	0.453831	-0.226534	0.945444	0.327446	0.0617854	-0.0675774	0.251569	-0.544804	-0.852618	0.406818	0.67295	-0.285903	-0.0791318	0.117961	-0.808562	-0.376989	0.196938	-0.201634
-2.46916	0.575953	1.56095	1.30681	-0.0505541	0.887397	0.644556	0.388366	-0.938987	-0.587541	-0.0564193	-0.463067	0.122393	-0.140652	-0.277327	0.125372	0.716587	-0.303003	-1.00643	0.0465381	-0.669852	0.255187	-0.624299	-0.559396	0.961024	0.366529	0.20711	-0.211268	0.769302	-0.412678	0.280418	0.44755	-0.226498	0.926853	0.328985	0.0674922	-0.07148	0.2499	-0.554412	-0.852595	0.413423	0.671189	-0.296621	-0.0756317	0.118844	-0.80298	-0.374497	0.188174	-0.203176
-2.46505	0.57846	1.55226	1.3083	-0.047053	0.901388	0.65455	0.390526	-0.947814	-0.587417	-0.0623837	-0.465553	0.121655	-0.153376	-0.270357	0.115558	0.711033	-0.300508	-0.988747	0.0378182	-0.68999	0.272632	-0.610863	-0.560475	0.985405	0.362663	0.196682	-0.218427	0.762994	-0.402686	0.275399	0.441623	-0.226596	0.908682	0.330834	0.0728836	-0.0771265	0.249391	-0.564614	-0.852515	0.419095	0.669298	-0.307507	-0.0707629	0.119625	-0.795817	-0.372431	0.179627	-0.204752
-2.46095	0.581723	1.54306	1.30888	-0.0424047	0.915284	0.664853	0.393951	-0.957549	-0.587619	-0.0686706	-0.4681	0.121153	-0.166646	-0.263569	0.105878	0.705182	-0.297855	-0.970986	0.0290138	-0.709272	0.290975	-0.597732	-0.56156	1.01006	0.359286	0.186505	-0.225763	0.756126	-0.392914	0.269555	0.436024	-0.226765	0.890974	0.333055	0.0779192	-0.0844602	0.250012	-0.575453	-0.852376	0.423862	0.667318	-0.31846	-0.0645219	0.120295	-0.787162	-0.37072	0.171192	-0.206387
-2.45685	0.585471	1.53343	1.30865	-0.0367866	0.929142	0.675517	0.398415	-0.968105	-0.58812	-0.0752367	-0.470661	0.120886	-0.180418	-0.25678	0.0963587	0.699052	-0.294998	-0.953176	0.0201576	-0.727538	0.310109	-0.584854	-0.562637	1.03502	0.356475	0.176613	-0.233193	0.748675	-0.383259	0.263125	0.430716	-0.22694	0.873748	0.335696	0.0825674	-0.0933731	0.251711	-0.586961	-0.852181	0.427804	0.665294	-0.329379	-0.056928	0.120849	-0.77716	-0.369284	0.162777	-0.208097
-2.45275	0.589433	1.52347	1.30773	-0.0303933	0.943012	0.686521	0.403652	-0.979344	-0.588896	-0.0820303	-0.473191	0.120843	-0.194623	-0.249808	0.0870183	0.692677	-0.291896	-0.935342	0.0112986	-0.744656	0.329888	-0.572203	-0.563685	1.06028	0.354296	0.167047	-0.24063	0.740658	-0.373628	0.256349	0.425651	-0.227054	0.857007	0.338786	0.0868051	-0.103711	0.25441	-0.599151	-0.851933	0.431053	0.663278	-0.34017	-0.0480233	0.121288	-0.766013	-0.368045	0.154301	-0.209886
-2.44865	0.593352	1.51328	1.30626	-0.0234324	0.956935	0.697766	0.409367	-0.99108	-0.589927	-0.0889945	-0.475649	0.120997	-0.209168	-0.242484	0.0778638	0.686113	-0.288516	-0.917501	0.00249955	-0.760528	0.350139	-0.559769	-0.564678	1.08583	0.352792	0.157851	-0.247992	0.732135	-0.363949	0.249462	0.420777	-0.227045	0.840743	0.342338	0.0906189	-0.115283	0.257996	-0.61201	-0.851641	0.433786	0.661332	-0.350745	-0.0378744	0.121614	-0.753968	-0.366921	0.145707	-0.211742
-2.44455	0.597	1.50296	1.30437	-0.0161174	0.970938	0.709065	0.415258	-1.00309	-0.591202	-0.0960698	-0.477998	0.12131	-0.223936	-0.234665	0.0688914	0.679434	-0.284829	-0.899663	-0.00616808	-0.775092	0.370665	-0.547567	-0.565589	1.1116	0.351985	0.149072	-0.255202	0.723202	-0.35417	0.242689	0.416036	-0.226854	0.824943	0.346345	0.0940054	-0.127863	0.262316	-0.625499	-0.851314	0.436218	0.659524	-0.361018	-0.0265722	0.12183	-0.741315	-0.365836	0.136961	-0.213645
-2.44045	0.600187	1.49261	1.30218	-0.00866112	0.985039	0.720157	0.42103	-1.01514	-0.592725	-0.103196	-0.480206	0.121736	-0.238792	-0.226239	0.0600868	0.672728	-0.280819	-0.881829	-0.0146296	-0.788323	0.391257	-0.535629	-0.566388	1.13749	0.351864	0.140761	-0.262192	0.713992	-0.344272	0.23623	0.411375	-0.22643	0.809593	0.350785	0.0969722	-0.141211	0.26717	-0.639554	-0.850966	0.438593	0.657934	-0.37091	-0.014233	0.121936	-0.728377	-0.364718	0.128055	-0.215558
-2.43634	0.602773	1.4823	1.29982	-0.00126802	0.999243	0.730709	0.426413	-1.02695	-0.594512	-0.110316	-0.482244	0.122221	-0.253581	-0.217134	0.0514273	0.666091	-0.276476	-0.863997	-0.0228134	-0.800225	0.411705	-0.524006	-0.567052	1.16336	0.352385	0.132964	-0.268904	0.704667	-0.334258	0.230256	0.406744	-0.22573	0.794689	0.35562	0.0995384	-0.15507	0.272321	-0.654081	-0.850608	0.44117	0.656645	-0.380343	-0.000996515	0.121927	-0.715492	-0.363503	0.119006	-0.217437
-2.43224	0.604673	1.47211	1.29735	0.00587238	1.01354	0.740334	0.431175	-1.0383	-0.596594	-0.117377	-0.484085	0.122711	-0.268137	-0.207318	0.0428834	0.65962	-0.271807	-0.846154	-0.0306571	-0.810832	0.431807	-0.512765	-0.56756	1.18904	0.353471	0.125726	-0.275293	0.695411	-0.324158	0.224901	0.402102	-0.224718	0.780243	0.360801	0.101735	-0.169188	0.27749	-0.668968	-0.850253	0.444208	0.655742	-0.389241	0.0129752	0.121794	-0.703004	-0.362135	0.109855	-0.219228
-2.42814	0.605856	1.4621	1.29483	0.012592	1.02793	0.748609	0.435128	-1.04892	-0.599014	-0.124332	-0.485704	0.123155	-0.282287	-0.196797	0.0344219	0.653413	-0.266837	-0.828284	-0.0381134	-0.8202	0.451382	-0.501984	-0.567898	1.21431	0.355013	0.119084	-0.281331	0.686425	-0.314021	0.220261	0.397416	-0.223368	0.76628	0.36627	0.103604	-0.183321	0.282369	-0.684083	-0.849909	0.44795	0.655301	-0.397533	0.0275017	0.121521	-0.691248	-0.360568	0.100657	-0.22087
-2.42404	0.606346	1.4523	1.29227	0.0187494	1.04236	0.755101	0.438138	-1.0586	-0.60182	-0.131142	-0.487079	0.12351	-0.295859	-0.185617	0.026009	0.64755	-0.261612	-0.810365	-0.0451551	-0.828403	0.470277	-0.491747	-0.568064	1.23895	0.356876	0.113068	-0.287004	0.677911	-0.30391	0.216386	0.392669	-0.221661	0.75285	0.371968	0.105198	-0.197246	0.286636	-0.699288	-0.849584	0.452615	0.65539	-0.405148	0.0423891	0.121092	-0.68054	-0.358768	0.091479	-0.222298
-2.41994	0.606207	1.44275	1.28964	0.0242332	1.05681	0.759391	0.440124	-1.06718	-0.605064	-0.137776	-0.488188	0.123745	-0.308688	-0.173851	0.0176132	0.642099	-0.256202	-0.792372	-0.0517776	-0.835524	0.488379	-0.482142	-0.568067	1.26272	0.358904	0.1077	-0.292314	0.670073	-0.293892	0.213283	0.387853	-0.219582	0.74002	0.377835	0.106581	-0.210771	0.289962	-0.714444	-0.849278	0.458377	0.656053	-0.412021	0.0574362	0.120487	-0.671159	-0.356715	0.08239	-0.223449
-2.41584	0.60554	1.43345	1.28688	0.0289644	1.07124	0.761094	0.441058	-1.0745	-0.608792	-0.14421	-0.48901	0.123843	-0.320624	-0.161597	0.00920834	0.637103	-0.250707	-0.774279	-0.0580001	-0.841654	0.505618	-0.47325	-0.567928	1.28539	0.360933	0.102991	-0.297278	0.663102	-0.284031	0.21092	0.382973	-0.217125	0.727879	0.383814	0.10782	-0.223738	0.292036	-0.729421	-0.848985	0.465359	0.657312	-0.418096	0.0724423	0.119688	-0.663344	-0.354402	0.073457	-0.224262
-2.41173	0.604465	1.4244	1.28391	0.0328963	1.0856	0.759892	0.440957	-1.08047	-0.613038	-0.150428	-0.489524	0.123806	-0.331539	-0.148965	0.000775857	0.632581	-0.245251	-0.75606	-0.0638647	-0.84689	0.521972	-0.465143	-0.567682	1.30677	0.362798	0.0989425	-0.301929	0.657168	-0.274379	0.209222	0.378047	-0.214286	0.716528	0.389858	0.108989	-0.236029	0.292578	-0.744107	-0.848697	0.473627	0.659156	-0.423326	0.0872152	0.118682	-0.657283	-0.351837	0.064739	-0.224685
-2.40763	0.603107	1.41559	1.28062	0.0360131	1.09985	0.755543	0.439878	-1.08505	-0.617821	-0.156419	-0.489713	0.123652	-0.341337	-0.136076	-0.00769358	0.628526	-0.239987	-0.73769	-0.0694325	-0.851326	0.537469	-0.457873	-0.567373	1.32668	0.364345	0.0955486	-0.306306	0.652416	-0.264969	0.208085	0.373101	-0.211068	0.70608	0.395933	0.110161	-0.247569	0.291355	-0.758418	-0.848395	0.483183	0.661544	-0.427679	0.101579	0.117462	-0.65311	-0.349043	0.056279	-0.224676
-2.40353	0.601582	1.40698	1.2769	0.0383261	1.11393	0.747908	0.437908	-1.08824	-0.623135	-0.162178	-0.48956	0.123419	-0.349957	-0.12305	-0.0161991	0.624904	-0.235086	-0.719149	-0.0747787	-0.855064	0.552183	-0.45147	-0.567062	1.345	0.365443	0.0927935	-0.310462	0.648957	-0.255812	0.207377	0.36817	-0.207475	0.696648	0.402017	0.111406	-0.258325	0.288197	-0.772299	-0.848059	0.493969	0.6644	-0.431139	0.115383	0.11603	-0.6509	-0.34606	0.048105	-0.224208
-2.39943	0.599983	1.39856	1.27263	0.0398697	1.12781	0.736952	0.435149	-1.09008	-0.62895	-0.167704	-0.489054	0.123159	-0.357378	-0.110001	-0.0247297	0.621658	-0.230735	-0.70042	-0.0799859	-0.858202	0.566229	-0.445934	-0.566814	1.36165	0.365987	0.0906547	-0.314449	0.646861	-0.246891	0.20695	0.363293	-0.203519	0.688345	0.408104	0.112785	-0.268302	0.283009	-0.785735	-0.847663	0.505868	0.667622	-0.433712	0.128507	0.1144	-0.650675	-0.342941	0.040226	-0.223272
-2.39533	0.598367	1.39027	1.26773	0.0406962	1.14144	0.722751	0.431714	-1.09063	-0.635207	-0.172999	-0.488187	0.122935	-0.363622	-0.0970372	-0.0332653	0.618714	-0.227127	-0.681492	-0.0851365	-0.86085	0.579756	-0.441233	-0.566702	1.37663	0.365907	0.0891034	-0.318323	0.646161	-0.238165	0.206646	0.358512	-0.199217	0.681266	0.414205	0.114348	-0.277533	0.275772	-0.798745	-0.847181	0.518717	0.67108	-0.435425	0.140862	0.112595	-0.652401	-0.339754	0.032633	-0.221876
-2.39123	0.596753	1.38208	1.26212	0.0408707	1.15481	0.705488	0.42771	-1.09	-0.641821	-0.178068	-0.486959	0.122817	-0.368757	-0.0842557	-0.0417782	0.615984	-0.224448	-0.662363	-0.0903053	-0.863118	0.592938	-0.437299	-0.566804	1.38999	0.365171	0.0881056	-0.322137	0.646841	-0.229568	0.206307	0.353871	-0.194593	0.675491	0.420347	0.116132	-0.28608	0.26655	-0.811388	-0.846585	0.532311	0.674626	-0.436328	0.1524	0.110652	-0.655998	-0.336576	0.025301	-0.220053
-2.38712	0.595112	1.37393	1.25574	0.0404661	1.1679	0.685441	0.423234	-1.0883	-0.648679	-0.182915	-0.485374	0.122877	-0.372892	-0.0717444	-0.0502357	0.613375	-0.222865	-0.643033	-0.0955531	-0.865129	0.60596	-0.434028	-0.567194	1.40182	0.363781	0.0876225	-0.325941	0.648846	-0.221018	0.205783	0.349409	-0.189682	0.671072	0.426572	0.118154	-0.294012	0.255482	-0.823751	-0.845851	0.546419	0.678105	-0.436492	0.163104	0.108617	-0.66134	-0.333494	0.018192	-0.217851
-2.38302	0.593376	1.36578	1.24858	0.0395606	1.18071	0.66297	0.418368	-1.08564	-0.655653	-0.187545	-0.483448	0.123181	-0.376171	-0.0595817	-0.0586032	0.610796	-0.222517	-0.623513	-0.100921	-0.867012	0.619008	-0.431283	-0.567942	1.41228	0.361777	0.0876106	-0.329776	0.65208	-0.212421	0.204941	0.345162	-0.184528	0.668033	0.432934	0.120414	-0.301406	0.242778	-0.835951	-0.844957	0.560797	0.681361	-0.436006	0.172991	0.106543	-0.668268	-0.330597	0.011259	-0.215343
-2.37892	0.591436	1.35759	1.24067	0.0382355	1.19325	0.638488	0.413169	-1.08214	-0.662599	-0.19197	-0.481204	0.123785	-0.378775	-0.0478383	-0.0668468	0.608164	-0.223506	-0.603819	-0.106428	-0.868905	0.632256	-0.4289	-0.569112	1.42153	0.359222	0.0880219	-0.333674	0.656409	-0.203684	0.203673	0.341157	-0.179187	0.66636	0.439494	0.122894	-0.30833	0.228699	-0.848121	-0.843888	0.575202	0.684249	-0.434973	0.182102	0.104487	-0.676594	-0.327973	0.004453	-0.212615
-2.37482	0.589158	1.34932	1.23204	0.0365761	1.20553	0.612444	0.407672	-1.07792	-0.669372	-0.196197	-0.478675	0.124729	-0.380905	-0.0365779	-0.0749364	0.60541	-0.22588	-0.58397	-0.112069	-0.870951	0.645856	-0.42669	-0.570751	1.42978	0.356203	0.0888033	-0.337661	0.661671	-0.194718	0.201896	0.337415	-0.173724	0.66601	0.446318	0.125558	-0.314838	0.213551	-0.860404	-0.842638	0.5894	0.686644	-0.433505	0.190497	0.102507	-0.686112	-0.325704	-0.00228	-0.20977
-2.37072	0.586391	1.34092	1.22277	0.034674	1.21761	0.585291	0.401888	-1.07306	-0.675829	-0.200239	-0.475902	0.126034	-0.382775	-0.0258579	-0.0828483	0.602482	-0.229642	-0.563993	-0.117816	-0.873296	0.659929	-0.424451	-0.572891	1.43723	0.352818	0.0898961	-0.341752	0.667682	-0.185457	0.199565	0.333947	-0.168218	0.666901	0.45347	0.128358	-0.320961	0.197659	-0.87294	-0.841204	0.603184	0.688449	-0.431714	0.198243	0.100659	-0.696602	-0.32386	-0.00897	-0.206919
-2.36662	0.582983	1.33237	1.21296	0.0326314	1.2295	0.557463	0.395807	-1.06763	-0.681845	-0.204112	-0.472936	0.127696	-0.384606	-0.0157292	-0.0905671	0.599353	-0.234735	-0.543915	-0.123624	-0.87608	0.674556	-0.421977	-0.575548	1.44406	0.349171	0.0912358	-0.345954	0.674242	-0.175856	0.196667	0.330758	-0.162753	0.668922	0.461008	0.131237	-0.326706	0.181354	-0.885859	-0.839595	0.616374	0.689602	-0.429706	0.205408	0.09899	-0.707841	-0.322496	-0.01566	-0.204178
-2.36251	0.578794	1.32364	1.20271	0.0305661	1.24127	0.529346	0.389403	-1.06171	-0.687312	-0.207834	-0.469835	0.129689	-0.386607	-0.00623483	-0.0980865	0.596011	-0.241055	-0.523767	-0.129434	-0.879433	0.689777	-0.419066	-0.578713	1.45042	0.345359	0.092752	-0.35027	0.681146	-0.165901	0.193226	0.327843	-0.157421	0.671935	0.468976	0.134133	-0.33205	0.164953	-0.899268	-0.837827	0.628831	0.690083	-0.427576	0.212051	0.0975387	-0.719607	-0.321648	-0.02237	-0.201659
-2.35841	0.573709	1.3147	1.19211	0.0286166	1.25294	0.501265	0.382633	-1.05532	-0.692155	-0.211428	-0.466661	0.131959	-0.388972	0.0025919	-0.10541	0.592467	-0.248455	-0.50358	-0.135179	-0.883466	0.705583	-0.415533	-0.582357	1.45643	0.341474	0.0943687	-0.354698	0.688193	-0.155613	0.189301	0.325192	-0.152313	0.675778	0.477398	0.136988	-0.336949	0.148747	-0.913246	-0.835919	0.640456	0.689912	-0.425397	0.218217	0.0963301	-0.731687	-0.321329	-0.02908	-0.199471
-2.35431	0.56765	1.30552	1.18127	0.0269464	1.26457	0.473462	0.375451	-1.04849	-0.696327	-0.214921	-0.463481	0.134435	-0.391866	0.0107299	-0.112549	0.588743	-0.256751	-0.483384	-0.140794	-0.888264	0.721923	-0.411212	-0.586432	1.46214	0.33759	0.0960054	-0.359232	0.695191	-0.145045	0.18498	0.32279	-0.14752	0.680273	0.486279	0.139749	-0.341334	0.132982	-0.927836	-0.833897	0.65119	0.689149	-0.423218	0.223932	0.095375	-0.743881	-0.32153	-0.0358	-0.197707
-2.35021	0.560584	1.29611	1.17025	0.0257464	1.27617	0.446095	0.367805	-1.04122	-0.699816	-0.218343	-0.460363	0.137022	-0.39542	0.0181728	-0.119522	0.584873	-0.265738	-0.463209	-0.14622	-0.893877	0.7387	-0.405969	-0.590868	1.46755	0.333763	0.0975787	-0.36387	0.701966	-0.134279	0.180379	0.320623	-0.143127	0.68523	0.495595	0.14238	-0.345126	0.117852	-0.943041	-0.831788	0.661019	0.687892	-0.421061	0.229201	0.0946693	-0.756005	-0.322217	-0.04246	-0.196445
-2.34611	0.552525	1.28644	1.15912	0.0252345	1.28776	0.419233	0.359649	-1.03353	-0.702644	-0.221728	-0.45737	0.139612	-0.399726	0.0249313	-0.126351	0.580892	-0.275201	-0.443082	-0.151412	-0.900315	0.75578	-0.399703	-0.595583	1.4726	0.330032	0.0990045	-0.368609	0.708366	-0.123423	0.175632	0.318673	-0.139203	0.690452	0.505294	0.144861	-0.348235	0.103495	-0.958823	-0.829616	0.669962	0.686267	-0.418916	0.234013	0.094194	-0.767899	-0.323339	-0.04903	-0.195741
-2.34201	0.543541	1.27652	1.14788	0.0256512	1.29933	0.392866	0.350943	-1.02541	-0.704855	-0.225109	-0.454563	0.142091	-0.404832	0.0310348	-0.133061	0.576828	-0.284926	-0.423029	-0.156345	-0.907543	0.772992	-0.392346	-0.60048	1.47718	0.326414	0.100201	-0.373448	0.714264	-0.112598	0.170883	0.316925	-0.135807	0.69574	0.515296	0.147191	-0.350577	0.089983	-0.975106	-0.827406	0.678073	0.684425	-0.416741	0.238341	0.0939171	-0.779424	-0.324824	-0.05542	-0.195629
-2.33791	0.533745	1.26634	1.13656	0.027252	1.31085	0.36692	0.341661	-1.01686	-0.706518	-0.228521	-0.451993	0.144339	-0.410741	0.0365309	-0.139673	0.572703	-0.294713	-0.403072	-0.161012	-0.915481	0.790141	-0.383864	-0.605459	1.48115	0.322908	0.10109	-0.378392	0.719565	-0.101928	0.166279	0.315368	-0.132974	0.700898	0.525497	0.149394	-0.352077	0.0773315	-0.991775	-0.825176	0.68543	0.682525	-0.41447	0.24215	0.0937954	-0.79047	-0.32659	-0.06155	-0.196123
-2.3338	0.523293	1.25593	1.12511	0.0302965	1.32229	0.341274	0.331791	-1.00789	-0.707712	-0.231997	-0.449699	0.146241	-0.417416	0.0414854	-0.146206	0.56852	-0.304382	-0.383232	-0.165432	-0.923999	0.807011	-0.374256	-0.610416	1.48433	0.3195	0.101605	-0.383445	0.724198	-0.0915296	0.16196	0.313992	-0.130722	0.705733	0.535765	0.151511	-0.35268	0.065498	-1.00869	-0.822935	0.692134	0.680732	-0.412012	0.245409	0.0937782	-0.800953	-0.328547	-0.06732	-0.197213
-2.3297	0.512373	1.2453	1.11351	0.0350341	1.33355	0.315788	0.321341	-0.998522	-0.708519	-0.235565	-0.447709	0.147693	-0.424783	0.0459793	-0.152668	0.564264	-0.313785	-0.363528	-0.16964	-0.93293	0.823374	-0.363545	-0.615252	1.48652	0.316158	0.101686	-0.388613	0.728127	-0.0814999	0.158048	0.312788	-0.129042	0.710063	0.545954	0.153604	-0.352354	0.0543929	-1.02568	-0.820689	0.698294	0.6792	-0.40926	0.248093	0.0938103	-0.810815	-0.330602	-0.07264	-0.198873
-2.3256	0.501198	1.23447	1.1017	0.041688	1.34457	0.290323	0.31034	-0.988791	-0.709012	-0.239252	-0.446036	0.148604	-0.432733	0.0501058	-0.15906	0.559899	-0.322804	-0.343977	-0.173692	-0.942066	0.838996	-0.351779	-0.619879	1.48754	0.312842	0.10129	-0.393901	0.731339	-0.0719066	0.15464	0.311751	-0.127906	0.713713	0.555907	0.155748	-0.351097	0.0438899	-1.04258	-0.818431	0.70403	0.678067	-0.4061	0.250199	0.0938366	-0.820029	-0.332668	-0.07741	-0.201062
-2.3215	0.489991	1.22348	1.08964	0.0504394	1.35521	0.264772	0.298839	-0.978734	-0.709248	-0.243073	-0.444674	0.148906	-0.441133	0.0539657	-0.165374	0.555369	-0.331355	-0.324594	-0.177655	-0.951175	0.853648	-0.339023	-0.62422	1.48724	0.309505	0.100387	-0.399314	0.733848	-0.0627797	0.151802	0.310875	-0.127265	0.716524	0.565465	0.158028	-0.348937	0.0338388	-1.05922	-0.816149	0.709461	0.677449	-0.402418	0.251745	0.0938056	-0.828592	-0.334667	-0.08153	-0.203732
-2.3174	0.478975	1.21236	1.07729	0.0614124	1.36535	0.239076	0.286909	-0.968404	-0.709259	-0.247039	-0.443606	0.148551	-0.449835	0.0576633	-0.17159	0.550601	-0.339388	-0.305392	-0.181602	-0.960005	0.867114	-0.325355	-0.628218	1.48547	0.306094	0.098967	-0.404848	0.735689	-0.0541071	0.149561	0.310149	-0.12705	0.718352	0.574473	0.160529	-0.345932	0.0240802	-1.07542	-0.813823	0.714704	0.677432	-0.398111	0.252784	0.093673	-0.836526	-0.336537	-0.08493	-0.20683
-2.3133	0.468363	1.20116	1.06462	0.0746617	1.37486	0.213244	0.274646	-0.957855	-0.709046	-0.251149	-0.442798	0.14752	-0.458679	0.0613014	-0.177679	0.545509	-0.346878	-0.286384	-0.185605	-0.968301	0.879196	-0.310865	-0.631831	1.48217	0.302551	0.0970331	-0.410497	0.736912	-0.0458327	0.147904	0.309561	-0.127182	0.719067	0.582793	0.163336	-0.342166	0.0144601	-1.09105	-0.811426	0.71987	0.678068	-0.393094	0.253398	0.0934049	-0.843878	-0.338231	-0.08755	-0.210305
-2.30919	0.458349	1.18992	1.05165	0.0901642	1.38358	0.187361	0.262166	-0.94714	-0.708576	-0.255396	-0.442201	0.145816	-0.467507	0.0649777	-0.183609	0.539999	-0.353825	-0.267581	-0.189731	-0.975814	0.889728	-0.295654	-0.63504	1.4773	0.298817	0.0946064	-0.416246	0.737581	-0.0378594	0.14678	0.309088	-0.127571	0.718559	0.590307	0.166522	-0.337745	0.00484391	-1.10599	-0.80893	0.725061	0.679379	-0.387311	0.253701	0.0929799	-0.850714	-0.339728	-0.08934	-0.214111
-2.30509	0.449104	1.17867	1.03842	0.107815	1.39139	0.161593	0.249602	-0.93631	-0.70778	-0.259763	-0.44176	0.143469	-0.476166	0.0687814	-0.18934	0.533979	-0.360241	-0.248989	-0.194036	-0.982311	0.898583	-0.279827	-0.63784	1.47091	0.294836	0.0917222	-0.422072	0.737762	-0.0300547	0.146099	0.308701	-0.128127	0.716737	0.596928	0.170146	-0.332794	-0.00487139	-1.12016	-0.806305	0.73037	0.681352	-0.380737	0.253837	0.0923906	-0.857115	-0.341027	-0.09028	-0.218213
-2.30099	0.440767	1.16745	1.02499	0.127432	1.39813	0.13618	0.237104	-0.925401	-0.706562	-0.264224	-0.441409	0.140528	-0.484518	0.0727918	-0.194832	0.527365	-0.366149	-0.230613	-0.198561	-0.987594	0.905679	-0.263501	-0.640244	1.46307	0.29055	0.0884275	-0.427948	0.737525	-0.0222602	0.14574	0.308357	-0.128762	0.713527	0.602603	0.174248	-0.327447	-0.0147475	-1.13352	-0.80352	0.73588	0.683943	-0.373387	0.253973	0.0916439	-0.863179	-0.342151	-0.09038	-0.222582
-2.29689	0.433447	1.1563	1.01147	0.148757	1.40368	0.111425	0.224831	-0.914432	-0.704799	-0.268748	-0.441079	0.137063	-0.49244	0.0770771	-0.20005	0.520087	-0.371572	-0.212455	-0.203331	-0.991504	0.91099	-0.246801	-0.642279	1.45392	0.285905	0.0847787	-0.433836	0.736934	-0.0143031	0.14556	0.308005	-0.129399	0.708878	0.60731	0.178847	-0.321842	-0.0247981	-1.14607	-0.800551	0.741665	0.687081	-0.365315	0.254287	0.0907607	-0.869011	-0.343146	-0.08966	-0.227204
-2.29279	0.427222	1.14524	0.998007	0.171475	1.40794	0.0876759	0.212953	-0.903406	-0.702353	-0.273298	-0.440703	0.133157	-0.499835	0.0816956	-0.204962	0.512099	-0.376524	-0.194511	-0.208351	-0.993932	0.914549	-0.229857	-0.643979	1.44363	0.280852	0.0808379	-0.439696	0.736044	-0.00600882	0.145403	0.307582	-0.129977	0.702754	0.611067	0.183938	-0.316117	-0.0349875	-1.15784	-0.797381	0.747787	0.690672	-0.35661	0.254963	0.0897747	-0.874722	-0.344077	-0.08818	-0.232069
-2.28869	0.422142	1.13429	0.98475	0.195227	1.4108	0.0653052	0.201637	-0.892299	-0.699083	-0.277835	-0.440213	0.128901	-0.506624	0.0866971	-0.209547	0.503379	-0.381009	-0.176772	-0.213614	-0.994829	0.916451	-0.212809	-0.645382	1.4324	0.275349	0.0766697	-0.445485	0.734897	0.00278534	0.145106	0.307017	-0.130453	0.69514	0.613921	0.189493	-0.3104	-0.045232	-1.1689	-0.793999	0.754301	0.694604	-0.3474	0.256178	0.0887298	-0.880424	-0.345026	-0.08599	-0.237178
-2.28458	0.418229	1.12344	0.971874	0.219625	1.41218	0.0446831	0.19105	-0.881069	-0.694855	-0.282318	-0.439553	0.12439	-0.512755	0.0921245	-0.213792	0.49394	-0.385017	-0.159226	-0.219094	-0.994206	0.916856	-0.195798	-0.646529	1.42044	0.269362	0.0723381	-0.451157	0.733525	0.0122178	0.144517	0.306233	-0.130808	0.686037	0.615945	0.195462	-0.304812	-0.0554075	-1.17935	-0.790408	0.761245	0.698749	-0.337839	0.258092	0.0876781	-0.886223	-0.346087	-0.08319	-0.24253
-2.28048	0.415483	1.1127	0.959553	0.244279	1.41205	0.0261546	0.181345	-0.869652	-0.689554	-0.286708	-0.438671	0.119719	-0.518196	0.0980168	-0.217698	0.483824	-0.388519	-0.141856	-0.224759	-0.992141	0.915978	-0.178964	-0.647457	1.40796	0.262869	0.0679037	-0.45667	0.731941	0.0223915	0.143501	0.305153	-0.131049	0.675464	0.617233	0.201775	-0.299461	-0.0653601	-1.1893	-0.786622	0.768646	0.702974	-0.328102	0.26084	0.086676	-0.892218	-0.347361	-0.07985	-0.248123
-2.27638	0.413882	1.10206	0.947951	0.268806	1.41037	0.0100157	0.172664	-0.857969	-0.683094	-0.290968	-0.437528	0.114977	-0.522935	0.10441	-0.221275	0.473104	-0.39147	-0.124639	-0.230565	-0.988778	0.914083	-0.162441	-0.648196	1.39516	0.255861	0.0634218	-0.46198	0.730149	0.033365	0.141947	0.303704	-0.131205	0.663454	0.61789	0.208347	-0.29444	-0.0749208	-1.19886	-0.782666	0.776517	0.707138	-0.318375	0.264522	0.0857814	-0.898492	-0.348947	-0.07607	-0.253948
-2.27228	0.413385	1.09149	0.937209	0.292852	1.40714	-0.00350661	0.165125	-0.845929	-0.67543	-0.295066	-0.436099	0.110244	-0.526975	0.111339	-0.224545	0.461885	-0.393809	-0.10755	-0.236468	-0.984321	0.911472	-0.146345	-0.648769	1.38219	0.248347	0.0589409	-0.46705	0.728136	0.0451468	0.139778	0.301821	-0.13133	0.65006	0.618023	0.215079	-0.289826	-0.0839227	-1.20818	-0.77858	0.784847	0.711103	-0.308842	0.269197	0.0850499	-0.905113	-0.35094	-0.07194	-0.259984
-2.26818	0.413933	1.08097	0.927439	0.316106	1.40237	-0.0142702	0.158823	-0.833438	-0.66656	-0.298978	-0.434367	0.105591	-0.530333	0.118835	-0.227539	0.45029	-0.395468	-0.0905643	-0.242422	-0.979031	0.908466	-0.130772	-0.649192	1.3692	0.240352	0.0545018	-0.471846	0.725884	0.0576928	0.136954	0.299458	-0.131499	0.635346	0.617736	0.221866	-0.285685	-0.0922198	-1.21735	-0.774413	0.793606	0.714734	-0.299679	0.274886	0.0845315	-0.912126	-0.353422	-0.06753	-0.266194
-2.26408	0.415449	1.07048	0.918711	0.338302	1.39611	-0.0222285	0.153825	-0.820402	-0.656533	-0.302685	-0.432331	0.101074	-0.533036	0.126925	-0.230294	0.438463	-0.396371	-0.0736535	-0.248381	-0.973214	0.905385	-0.115783	-0.649471	1.35627	0.231919	0.0501381	-0.476341	0.723367	0.0709069	0.13347	0.296586	-0.131802	0.619399	0.617122	0.228597	-0.282067	-0.0997049	-1.22649	-0.770225	0.802739	0.717906	-0.291039	0.281564	0.084268	-0.919554	-0.356455	-0.06291	-0.272523
-2.25998	0.417839	1.05998	0.91105	0.35923	1.38843	-0.0274351	0.150169	-0.806738	-0.645447	-0.306178	-0.429999	0.0967381	-0.535116	0.135629	-0.232849	0.426557	-0.396447	-0.0567925	-0.254304	-0.967213	0.902528	-0.101402	-0.64961	1.34345	0.223111	0.0458758	-0.48051	0.720556	0.084645	0.129361	0.293201	-0.132335	0.60232	0.616254	0.235167	-0.279013	-0.106327	-1.23566	-0.766081	0.812161	0.7205	-0.283047	0.289166	0.0842894	-0.927398	-0.360078	-0.05812	-0.278897
-2.25587	0.420994	1.04947	0.90443	0.378731	1.37942	-0.0300427	0.147861	-0.792376	-0.633446	-0.309455	-0.427389	0.092613	-0.53661	0.144951	-0.235246	0.414728	-0.395635	-0.0399591	-0.260151	-0.961389	0.90015	-0.087609	-0.649605	1.33075	0.214007	0.0417351	-0.484335	0.717426	0.0987214	0.124694	0.289327	-0.133199	0.584229	0.61519	0.241471	-0.27655	-0.112103	-1.24491	-0.76205	0.821764	0.722416	-0.275787	0.29759	0.0846134	-0.935634	-0.364301	-0.0532	-0.285227
-2.25177	0.424788	1.03891	0.898779	0.396703	1.36918	-0.030297	0.146879	-0.777264	-0.620714	-0.312523	-0.424526	0.0887191	-0.537555	0.154878	-0.237523	0.403125	-0.39389	-0.0231361	-0.265885	-0.956109	0.898442	-0.0743373	-0.649456	1.31816	0.2047	0.0377304	-0.487802	0.713954	0.112918	0.119564	0.285013	-0.13449	0.565264	0.613967	0.247419	-0.274699	-0.117129	-1.25428	-0.758201	0.831411	0.723564	-0.269305	0.306707	0.0852429	-0.944216	-0.369106	-0.04815	-0.291403
-2.24767	0.429083	1.02831	0.893981	0.413085	1.35786	-0.0285252	0.147173	-0.761372	-0.607466	-0.315394	-0.421443	0.0850668	-0.537987	0.165374	-0.239711	0.391889	-0.391191	-0.00631228	-0.271471	-0.951727	0.897519	-0.0614771	-0.649161	1.30561	0.195291	0.0338723	-0.4909	0.710132	0.126994	0.114088	0.280334	-0.136291	0.545582	0.612601	0.252929	-0.273471	-0.121579	-1.26374	-0.754599	0.840946	0.723875	-0.263601	0.316361	0.0861663	-0.95308	-0.37444	-0.04298	-0.297307
-2.24357	0.433732	1.01767	0.88988	0.427865	1.34562	-0.0251208	0.148669	-0.744692	-0.593936	-0.318089	-0.418173	0.0816593	-0.537943	0.176374	-0.241838	0.381144	-0.387545	0.0105165	-0.276873	-0.94857	0.897406	-0.048881	-0.648727	1.29305	0.185886	0.0301677	-0.493622	0.705959	0.140699	0.108399	0.275385	-0.138662	0.525356	0.611097	0.257937	-0.272873	-0.125703	-1.27328	-0.751303	0.850197	0.723295	-0.258629	0.326385	0.0873574	-0.962143	-0.380224	-0.03766	-0.302813
-2.23947	0.438586	1.007	0.886293	0.441063	1.33263	-0.0205249	0.151274	-0.727234	-0.580366	-0.320635	-0.414754	0.0784955	-0.537454	0.187784	-0.243922	0.370996	-0.382992	0.0273472	-0.282051	-0.946919	0.898037	-0.0363754	-0.648167	1.2804	0.176587	0.0266205	-0.495966	0.701454	0.153784	0.102635	0.27028	-0.141644	0.504772	0.609445	0.262396	-0.272902	-0.129813	-1.28283	-0.74836	0.858988	0.721792	-0.254304	0.33661	0.0887766	-0.97131	-0.38635	-0.03216	-0.307796
-2.23537	0.443499	0.996324	0.883017	0.452737	1.31909	-0.0152063	0.154878	-0.709028	-0.56699	-0.323059	-0.411222	0.0755723	-0.536552	0.199479	-0.245971	0.361534	-0.377605	0.0441695	-0.286963	-0.946997	0.899262	-0.0237744	-0.647503	1.2676	0.167487	0.0232318	-0.497931	0.696648	0.166014	0.096933	0.265139	-0.145243	0.484026	0.607632	0.266278	-0.273554	-0.13427	-1.29231	-0.745807	0.867145	0.71935	-0.250503	0.346869	0.0903719	-0.980476	-0.392687	-0.02645	-0.312134
-2.23126	0.448335	0.985683	0.879841	0.462976	1.30523	-0.00964021	0.159362	-0.690113	-0.554023	-0.325393	-0.407611	0.0728862	-0.535264	0.211307	-0.247989	0.352822	-0.371487	0.0609667	-0.291566	-0.948956	0.900858	-0.0108983	-0.646764	1.2546	0.158663	0.0199996	-0.49952	0.691591	0.177177	0.0914247	0.260086	-0.14944	0.463324	0.605644	0.269573	-0.274821	-0.139457	-1.30165	-0.743667	0.87451	0.715974	-0.247075	0.357012	0.0920812	-0.989528	-0.39909	-0.02049	-0.31572
-2.22716	0.45298	0.975118	0.876559	0.4719	1.29127	-0.00428753	0.164603	-0.670538	-0.541648	-0.32767	-0.403955	0.0704356	-0.533617	0.223098	-0.249968	0.344911	-0.364771	0.0777168	-0.29581	-0.952873	0.902553	0.00240769	-0.645989	1.24138	0.150172	0.0169178	-0.50074	0.686345	0.187097	0.0862281	0.255235	-0.154181	0.44287	0.603471	0.272292	-0.276691	-0.145756	-1.31074	-0.741945	0.880951	0.711687	-0.243847	0.366912	0.0938342	-0.998353	-0.405404	-0.01424	-0.318463
-2.22306	0.457344	0.964682	0.872976	0.479663	1.27746	0.00042475	0.170477	-0.650351	-0.530004	-0.329921	-0.400284	0.0682207	-0.531635	0.23467	-0.251898	0.337829	-0.357612	0.0943944	-0.299646	-0.958742	0.904054	0.016254	-0.645223	1.22794	0.142045	0.0139754	-0.501603	0.680983	0.195639	0.0814445	0.250691	-0.159388	0.422866	0.601112	0.274462	-0.279153	-0.153522	-1.31949	-0.740633	0.88637	0.706528	-0.240635	0.376475	0.0955547	-1.00683	-0.411474	-0.00768	-0.320298
-2.21896	0.461369	0.954432	0.868922	0.486452	1.26406	0.00412129	0.176864	-0.629601	-0.519182	-0.332175	-0.396623	0.0662443	-0.529341	0.245845	-0.253763	0.331591	-0.35018	0.110972	-0.303027	-0.96648	0.905073	0.030689	-0.644516	1.21433	0.134291	0.0111552	-0.502126	0.675585	0.202718	0.0771548	0.246536	-0.164962	0.403508	0.598575	0.276127	-0.282193	-0.163056	-1.32779	-0.73971	0.890715	0.700549	-0.237254	0.385642	0.0971628	-1.01486	-0.417152	-0.00076	-0.321182
-2.21486	0.465033	0.944425	0.864259	0.492488	1.2513	0.00649322	0.183655	-0.608326	-0.509219	-0.334456	-0.392993	0.0645106	-0.526759	0.256457	-0.255544	0.326193	-0.342655	0.127423	-0.305907	-0.975928	0.90536	0.0456855	-0.643918	1.20063	0.126892	0.00843258	-0.50233	0.670233	0.208302	0.0734184	0.242827	-0.17079	0.384975	0.595881	0.277347	-0.285798	-0.174584	-1.33555	-0.739139	0.893979	0.693815	-0.233529	0.394397	0.0985773	-1.02232	-0.422303	0.006518	-0.321103
-2.21076	0.468349	0.934719	0.858882	0.498022	1.23943	0.00731035	0.190749	-0.586557	-0.500097	-0.336783	-0.389413	0.0630234	-0.523914	0.266373	-0.257221	0.321618	-0.335214	0.143722	-0.308248	-0.986865	0.904731	0.0611321	-0.643476	1.18694	0.119808	0.00577464	-0.502245	0.665004	0.212415	0.0702713	0.239593	-0.176752	0.367433	0.593057	0.278189	-0.289953	-0.188243	-1.34269	-0.738873	0.896205	0.6864	-0.2293	0.402769	0.0997181	-1.0291	-0.426818	0.014173	-0.320077
-2.20665	0.471365	0.92537	0.852727	0.503339	1.22867	0.00642865	0.19806	-0.564312	-0.491748	-0.339172	-0.385897	0.0617847	-0.520828	0.275502	-0.258775	0.317829	-0.328024	0.159846	-0.310024	-0.999018	0.903087	0.0768307	-0.643237	1.17342	0.112983	0.00313951	-0.501907	0.659965	0.215131	0.0677269	0.236833	-0.182733	0.351022	0.590138	0.27873	-0.294645	-0.204067	-1.34914	-0.738856	0.897485	0.678381	-0.224436	0.410826	0.100508	-1.0351	-0.430613	0.022205	-0.318149
-2.20255	0.474164	0.916425	0.845771	0.508741	1.2192	0.00379425	0.205517	-0.541598	-0.484062	-0.341629	-0.382453	0.0607921	-0.517528	0.283804	-0.260187	0.314776	-0.321238	0.175777	-0.31122	-1.01208	0.900433	0.0925016	-0.643237	1.16023	0.10635	0.00047661	-0.501358	0.655172	0.216578	0.0657756	0.234519	-0.188629	0.335857	0.587158	0.279048	-0.299854	-0.22199	-1.35482	-0.739027	0.897949	0.669839	-0.218836	0.418678	0.100875	-1.04022	-0.433637	0.030609	-0.315385
-2.19845	0.47685	0.907923	0.838028	0.514544	1.21121	-0.00055729	0.213062	-0.518412	-0.47689	-0.344157	-0.379089	0.0600358	-0.51404	0.291302	-0.261441	0.312389	-0.314983	0.191502	-0.311842	-1.02572	0.896878	0.107795	-0.643507	1.14754	0.0998372	-0.00227272	-0.500649	0.650663	0.216927	0.0643854	0.232595	-0.194353	0.322024	0.584145	0.279219	-0.305559	-0.241847	-1.35969	-0.739324	0.897764	0.660855	-0.212439	0.426463	0.100756	-1.04437	-0.435873	0.039375	-0.311876
-2.19435	0.479551	0.899892	0.829549	0.521061	1.2048	-0.0065061	0.220654	-0.494742	-0.470065	-0.346752	-0.375809	0.0594972	-0.510392	0.298077	-0.262523	0.310585	-0.309359	0.207015	-0.311911	-1.03963	0.892636	0.122308	-0.644067	1.13554	0.0933738	-0.00517371	-0.499837	0.646454	0.216384	0.0635029	0.230984	-0.199847	0.309579	0.58112	0.279312	-0.311733	-0.263389	-1.36371	-0.739686	0.897118	0.651508	-0.205221	0.434346	0.100097	-1.04746	-0.437341	0.048486	-0.307726
-2.19025	0.482403	0.892349	0.820416	0.528585	1.20007	-0.0138579	0.228263	-0.470568	-0.463411	-0.349408	-0.372612	0.0591463	-0.506611	0.304269	-0.263422	0.309264	-0.304438	0.22231	-0.311471	-1.05348	0.888005	0.135607	-0.644929	1.1244	0.0868996	-0.00829594	-0.498982	0.642547	0.215182	0.0630535	0.22959	-0.205075	0.298546	0.578085	0.279386	-0.318342	-0.286301	-1.36685	-0.740054	0.896207	0.641873	-0.197202	0.442502	0.0988556	-1.04941	-0.438093	0.057923	-0.303052
-2.18615	0.48555	0.885293	0.810732	0.537376	1.19705	-0.0223575	0.235871	-0.445868	-0.456759	-0.352112	-0.369496	0.0589411	-0.502723	0.310067	-0.26413	0.308314	-0.30026	0.23739	-0.310589	-1.067	0.883351	0.147254	-0.646096	1.11426	0.0803688	-0.0117106	-0.498149	0.638922	0.213564	0.0629425	0.228308	-0.210034	0.288913	0.575026	0.279481	-0.325347	-0.310223	-1.36909	-0.740381	0.895224	0.632022	-0.188439	0.451104	0.0970057	-1.05016	-0.438214	0.067663	-0.297977
-2.18205	0.489127	0.878713	0.800621	0.547639	1.19574	-0.0317068	0.243475	-0.42062	-0.449958	-0.354854	-0.36646	0.0588271	-0.498753	0.315696	-0.264644	0.307618	-0.296839	0.252256	-0.309352	-1.07996	0.87908	0.156832	-0.647564	1.10526	0.0737547	-0.0154867	-0.497405	0.635543	0.211778	0.0630568	0.227026	-0.214743	0.280641	0.571907	0.279624	-0.332701	-0.334777	-1.37042	-0.740625	0.894345	0.622023	-0.179025	0.460312	0.0945372	-1.04965	-0.437812	0.077679	-0.292623
-2.17794	0.493264	0.872579	0.790212	0.559513	1.19607	-0.0415849	0.251076	-0.3948	-0.442894	-0.357621	-0.363496	0.058738	-0.494725	0.321401	-0.264961	0.307052	-0.294167	0.266915	-0.307868	-1.09217	0.875599	0.163971	-0.649323	1.09746	0.0670532	-0.0196883	-0.496817	0.632361	0.210058	0.0632666	0.225635	-0.219249	0.27366	0.568672	0.279817	-0.340353	-0.359592	-1.37086	-0.740757	0.893716	0.61194	-0.169081	0.470256	0.0914589	-1.04785	-0.43702	0.087945	-0.287113
-2.17384	0.498069	0.86685	0.779636	0.573056	1.19795	-0.0516694	0.258687	-0.368389	-0.435492	-0.360403	-0.360598	0.0585978	-0.490657	0.327424	-0.265083	0.306498	-0.292219	0.281369	-0.306265	-1.10348	0.873292	0.168369	-0.651358	1.0909	0.0602835	-0.0243698	-0.496448	0.629318	0.208611	0.063429	0.224031	-0.223613	0.267872	0.565248	0.280045	-0.348248	-0.384325	-1.3704	-0.740759	0.893447	0.601838	-0.158753	0.481029	0.0877995	-1.04476	-0.435981	0.098429	-0.281559
-2.16974	0.503634	0.86147	0.769019	0.588242	1.20125	-0.0616588	0.266324	-0.341371	-0.427729	-0.363194	-0.35776	0.0583235	-0.486559	0.33399	-0.265016	0.305844	-0.290958	0.29562	-0.304683	-1.11382	0.872484	0.169809	-0.653654	1.08557	0.0534877	-0.0295732	-0.496359	0.626349	0.207612	0.0633922	0.222122	-0.22791	0.263159	0.561549	0.280273	-0.356336	-0.408689	-1.36908	-0.740622	0.8936	0.59178	-0.148196	0.492674	0.0836086	-1.0404	-0.434849	0.1091	-0.276068
-2.16564	0.510023	0.856371	0.758468	0.604955	1.20581	-0.0712923	0.274013	-0.313733	-0.419636	-0.36599	-0.354971	0.0578287	-0.482436	0.341285	-0.264767	0.304993	-0.290342	0.309668	-0.303273	-1.12315	0.873419	0.168174	-0.65619	1.08139	0.0467279	-0.0353246	-0.496601	0.623387	0.207188	0.0630015	0.219833	-0.232219	0.259381	0.557482	0.280451	-0.364571	-0.432459	-1.36692	-0.740347	0.894189	0.581829	-0.137569	0.505175	0.0789556	-1.03484	-0.433777	0.119928	-0.270737
-2.16154	0.517276	0.851479	0.748077	0.623	1.21147	-0.0803673	0.28178	-0.285464	-0.411293	-0.368794	-0.352224	0.0570279	-0.478283	0.34944	-0.264348	0.303864	-0.290331	0.323507	-0.30219	-1.13147	0.876239	0.163448	-0.658948	1.07826	0.0400821	-0.0416323	-0.497219	0.620365	0.207416	0.0621063	0.217106	-0.236618	0.256385	0.552957	0.280516	-0.372921	-0.455493	-1.36395	-0.739941	0.895183	0.572051	-0.127026	0.518461	0.0739292	-1.02815	-0.432912	0.130879	-0.265651
-2.15744	0.525405	0.84671	0.73791	0.642106	1.21801	-0.0887532	0.289657	-0.256561	-0.40283	-0.371612	-0.349507	0.0558411	-0.474087	0.358522	-0.263773	0.302399	-0.290885	0.337124	-0.301587	-1.13882	0.880975	0.15572	-0.661906	1.07602	0.0336382	-0.0484856	-0.498248	0.617218	0.208316	0.0605676	0.213906	-0.241176	0.254009	0.547891	0.2804	-0.381368	-0.477727	-1.36023	-0.739417	0.896504	0.562518	-0.116702	0.532399	0.0686342	-1.02046	-0.432392	0.141927	-0.260886
-2.15333	0.534393	0.841978	0.728008	0.66195	1.22526	-0.0963981	0.29768	-0.227022	-0.394417	-0.374454	-0.34681	0.0541985	-0.469823	0.368526	-0.263059	0.300561	-0.291971	0.350503	-0.301605	-1.14528	0.887546	0.145172	-0.665044	1.07446	0.0274874	-0.0558541	-0.499711	0.613885	0.209851	0.0582672	0.210217	-0.245947	0.252082	0.542219	0.280036	-0.389915	-0.49918	-1.3558	-0.738786	0.898039	0.553301	-0.106709	0.546803	0.0631882	-1.01193	-0.432335	0.153044	-0.256509
-2.14923	0.544196	0.837197	0.718381	0.68217	1.23302	-0.103331	0.305885	-0.196853	-0.386247	-0.377335	-0.34412	0.052045	-0.465461	0.379375	-0.262224	0.298331	-0.293557	0.36362	-0.302371	-1.15091	0.895769	0.132071	-0.668337	1.07337	0.0217167	-0.0636895	-0.501621	0.610308	0.21193	0.0551148	0.206048	-0.250969	0.250432	0.535897	0.279361	-0.398587	-0.519941	-1.35073	-0.738062	0.899648	0.544477	-0.0971261	0.561438	0.0577162	-1.00274	-0.432843	0.164209	-0.252577
-2.14513	0.554744	0.832283	0.709012	0.702389	1.24111	-0.109657	0.31431	-0.166064	-0.378531	-0.380269	-0.34142	0.0493434	-0.460963	0.390925	-0.26129	0.295711	-0.295609	0.376448	-0.303986	-1.1558	0.905376	0.116753	-0.67176	1.07249	0.0164017	-0.071927	-0.503976	0.606433	0.214415	0.0510557	0.201424	-0.256258	0.248883	0.528911	0.278326	-0.407432	-0.540157	-1.34507	-0.737252	0.901174	0.536124	-0.0879976	0.576038	0.0523456	-0.993082	-0.433993	0.175409	-0.249138
-2.14103	0.56594	0.827159	0.69986	0.722238	1.24936	-0.115545	0.322993	-0.134676	-0.371477	-0.383268	-0.338694	0.0460774	-0.456286	0.402976	-0.260277	0.292711	-0.298091	0.388955	-0.306525	-1.16002	0.916034	0.0996004	-0.675284	1.07159	0.0116004	-0.0804888	-0.506766	0.602211	0.217125	0.0460758	0.196394	-0.26181	0.247264	0.521274	0.2769	-0.416515	-0.560021	-1.3389	-0.73636	0.902454	0.528321	-0.0793286	0.590308	0.0471997	-0.983175	-0.435838	0.186633	-0.246232
-2.13693	0.577663	0.821758	0.690859	0.741379	1.25762	-0.121213	0.331969	-0.102719	-0.365277	-0.386344	-0.33592	0.042253	-0.451389	0.415288	-0.25921	0.289351	-0.300954	0.401106	-0.310026	-1.16364	0.927376	0.0810276	-0.678878	1.0704	0.00734763	-0.0892875	-0.509965	0.597592	0.219854	0.0402056	0.191016	-0.267597	0.245403	0.51303	0.275074	-0.425918	-0.579747	-1.33228	-0.735386	0.90333	0.52114	-0.0710866	0.60395	0.0423911	-0.973231	-0.438406	0.197882	-0.243889
-2.13283	0.589769	0.816024	0.681929	0.759518	1.26577	-0.126909	0.341271	-0.0702316	-0.360093	-0.389501	-0.333072	0.0378984	-0.44623	0.427597	-0.258109	0.285649	-0.304136	0.412867	-0.314496	-1.16671	0.939026	0.0614579	-0.682504	1.0687	0.00365197	-0.0982302	-0.513541	0.592532	0.222377	0.0335203	0.185366	-0.273571	0.243137	0.504249	0.272862	-0.435727	-0.599553	-1.3253	-0.734321	0.903658	0.514645	-0.0632044	0.61667	0.0380163	-0.963456	-0.441698	0.20916	-0.242127
-2.12872	0.602092	0.809917	0.672977	0.776423	1.2737	-0.132885	0.350925	-0.0372636	-0.356042	-0.392739	-0.33012	0.0330625	-0.440777	0.439634	-0.256997	0.281619	-0.307552	0.424205	-0.319903	-1.16925	0.950623	0.041306	-0.686126	1.06628	0.000494134	-0.107223	-0.517449	0.586987	0.224465	0.0261385	0.179525	-0.279667	0.240306	0.495023	0.270302	-0.446028	-0.619646	-1.31802	-0.733154	0.903318	0.508887	-0.0555853	0.628195	0.0341502	-0.954041	-0.44569	0.22048	-0.240953
-2.12462	0.614446	0.80341	0.663908	0.791931	1.28131	-0.139378	0.360949	-0.00387083	-0.35319	-0.396045	-0.32703	0.0278125	-0.435003	0.451147	-0.255894	0.277268	-0.311099	0.435093	-0.326181	-1.17128	0.961849	0.0209625	-0.689702	1.06296	-0.00217228	-0.116173	-0.521636	0.580915	0.225902	0.0182174	0.17358	-0.285805	0.236759	0.485459	0.267453	-0.456893	-0.640202	-1.31052	-0.731872	0.902214	0.503896	-0.0481103	0.638283	0.0308422	-0.94515	-0.450336	0.231857	-0.240357
-2.12052	0.62663	0.796494	0.654629	0.805951	1.28854	-0.146591	0.371349	0.0298868	-0.351544	-0.399401	-0.323761	0.0222287	-0.428891	0.461916	-0.25482	0.272592	-0.314648	0.445509	-0.333233	-1.17278	0.972436	0.00078069	-0.693192	1.05861	-0.0044182	-0.124996	-0.526045	0.574283	0.226492	0.00994647	0.167617	-0.291895	0.232357	0.475673	0.264392	-0.468371	-0.661355	-1.30286	-0.73046	0.900281	0.499681	-0.0406464	0.646738	0.0281137	-0.936923	-0.455565	0.243311	-0.240312
-2.11642	0.638427	0.789175	0.645057	0.818463	1.29535	-0.154671	0.38212	0.063951	-0.351051	-0.402777	-0.320271	0.0164002	-0.422437	0.471767	-0.253792	0.267579	-0.318055	0.45544	-0.340936	-1.17373	0.98218	-0.0189328	-0.696558	1.05314	-0.00633501	-0.133617	-0.530611	0.567061	0.226074	0.00153823	0.161719	-0.29784	0.226978	0.465778	0.261208	-0.480479	-0.683189	-1.29512	-0.72891	0.897484	0.49622	-0.0330553	0.653409	0.0259579	-0.929464	-0.46129	0.254864	-0.240774
-2.11232	0.649614	0.781472	0.635125	0.829508	1.30171	-0.163706	0.393243	0.0982703	-0.351599	-0.406135	-0.316512	0.0104182	-0.415644	0.480583	-0.252828	0.262212	-0.321159	0.464884	-0.349147	-1.17409	0.990942	-0.0379241	-0.699762	1.04649	-0.00802929	-0.141969	-0.535268	0.559234	0.224525	-0.00678086	0.155964	-0.303544	0.220517	0.455877	0.257996	-0.493194	-0.705733	-1.28733	-0.727214	0.893816	0.493462	-0.0252025	0.658201	0.0243403	-0.922844	-0.467404	0.266535	-0.241678
-2.10822	0.659964	0.773421	0.624786	0.83918	1.30761	-0.173713	0.404684	0.132807	-0.353024	-0.409431	-0.312435	0.00436997	-0.408525	0.488309	-0.251943	0.256474	-0.323797	0.47385	-0.357714	-1.17383	0.99864	-0.0559952	-0.702774	1.03866	-0.00961688	-0.150005	-0.539947	0.550798	0.221771	-0.0147812	0.150415	-0.308911	0.212898	0.446059	0.254848	-0.506449	-0.728965	-1.27956	-0.725377	0.889297	0.491327	-0.0169644	0.661071	0.0232019	-0.917106	-0.473793	0.278343	-0.242937
-2.10411	0.669258	0.765065	0.614016	0.847609	1.31308	-0.184645	0.416398	0.167541	-0.355119	-0.412614	-0.307992	-0.00166698	-0.401098	0.494949	-0.251154	0.250352	-0.325807	0.482357	-0.366476	-1.17291	1.00524	-0.073004	-0.705571	1.02969	-0.011217	-0.157688	-0.544582	0.54177	0.217785	-0.0222402	0.145127	-0.313855	0.204075	0.436387	0.251847	-0.520131	-0.752813	-1.27184	-0.723412	0.883969	0.489704	-0.00823569	0.662026	0.0224633	-0.912264	-0.48033	0.290307	-0.244448
-2.10001	0.677286	0.756457	0.602817	0.854951	1.31813	-0.196398	0.428329	0.202479	-0.357649	-0.415631	-0.303134	-0.00763077	-0.393381	0.500565	-0.250475	0.243851	-0.327046	0.490437	-0.375282	-1.1713	1.01074	-0.0888633	-0.708134	1.01966	-0.0129469	-0.165	-0.549108	0.532186	0.212585	-0.0289517	0.140138	-0.3183	0.194043	0.426899	0.249061	-0.534087	-0.777171	-1.26418	-0.721346	0.877891	0.488457	0.00106738	0.661119	0.0220297	-0.908313	-0.486887	0.30244	-0.246088
-2.09591	0.683863	0.747654	0.591212	0.861372	1.32284	-0.208825	0.440415	0.23765	-0.360362	-0.418432	-0.297819	-0.0134792	-0.385391	0.50526	-0.249923	0.236994	-0.327397	0.498131	-0.38399	-1.16899	1.01515	-0.103537	-0.710458	1.00866	-0.0149168	-0.171939	-0.553467	0.522103	0.206233	-0.0347345	0.135471	-0.322186	0.182839	0.417605	0.246537	-0.548127	-0.801901	-1.25661	-0.719215	0.871137	0.487434	0.0110036	0.658437	0.0217968	-0.905235	-0.493338	0.314756	-0.247724
-2.09181	0.688834	0.738718	0.579247	0.867033	1.32727	-0.221753	0.45259	0.273112	-0.363011	-0.420968	-0.292008	-0.0191924	-0.377137	0.509173	-0.249515	0.229829	-0.326779	0.505487	-0.39248	-1.16601	1.01851	-0.117036	-0.712542	0.996839	-0.0172266	-0.178519	-0.557606	0.5116	0.198822	-0.0394384	0.131137	-0.325469	0.170551	0.408486	0.2443	-0.562041	-0.826858	-1.24912	-0.717068	0.86379	0.48647	0.0216074	0.654098	0.0216566	-0.903003	-0.499562	0.327267	-0.249215
-2.08771	0.692081	0.729709	0.566985	0.872083	1.3315	-0.235006	0.464795	0.308943	-0.365362	-0.423198	-0.285671	-0.0247746	-0.368617	0.512459	-0.249267	0.222434	-0.325159	0.512561	-0.400655	-1.16238	1.0208	-0.129414	-0.714398	0.984333	-0.0199629	-0.184771	-0.561481	0.500777	0.190475	-0.0429498	0.127131	-0.328125	0.15732	0.399499	0.242346	-0.575607	-0.851898	-1.24171	-0.714962	0.855937	0.485398	0.0328897	0.648236	0.0215038	-0.901592	-0.50545	0.339988	-0.250419
-2.08361	0.693529	0.720686	0.554495	0.876651	1.33563	-0.248418	0.476979	0.345239	-0.367215	-0.425093	-0.278787	-0.0302527	-0.359817	0.515276	-0.249198	0.214915	-0.322555	0.519409	-0.408447	-1.15817	1.02204	-0.140759	-0.716043	0.971299	-0.0231974	-0.19074	-0.565058	0.489746	0.181327	-0.0451939	0.123438	-0.330151	0.143339	0.390583	0.240653	-0.588612	-0.876893	-1.23433	-0.71296	0.847669	0.484057	0.044842	0.640997	0.02124	-0.900979	-0.510908	0.352934	-0.2512
-2.07951	0.693148	0.711702	0.541851	0.88084	1.33976	-0.261858	0.489104	0.382097	-0.368408	-0.426634	-0.271346	-0.035674	-0.350708	0.517771	-0.249326	0.207405	-0.319038	0.526088	-0.415818	-1.15345	1.02217	-0.15119	-0.717501	0.957891	-0.0269861	-0.196484	-0.568313	0.478629	0.17152	-0.0461356	0.120031	-0.331566	0.128851	0.381661	0.239173	-0.600867	-0.901743	-1.22698	-0.711125	0.839074	0.482304	0.0574401	0.632523	0.0207787	-0.901146	-0.515861	0.366128	-0.251436
-2.0754	0.690954	0.702806	0.529124	0.884729	1.344	-0.275234	0.501154	0.419611	-0.368832	-0.427817	-0.263351	-0.0411025	-0.341249	0.520071	-0.249667	0.200056	-0.314731	0.532652	-0.422759	-1.14834	1.02116	-0.160847	-0.718803	0.944259	-0.0313689	-0.202075	-0.571235	0.46755	0.161191	-0.0457784	0.116878	-0.332408	0.114144	0.372652	0.237845	-0.61222	-0.926391	-1.21961	-0.709519	0.830236	0.480015	0.0706494	0.62295	0.0200479	-0.90208	-0.520255	0.379593	-0.251024
-2.0713	0.687005	0.694038	0.516369	0.888372	1.34844	-0.288507	0.513134	0.457851	-0.36843	-0.428654	-0.254815	-0.0466127	-0.331388	0.522268	-0.250238	0.19303	-0.309804	0.539149	-0.429287	-1.14294	1.01894	-0.169884	-0.719982	0.930542	-0.0363699	-0.207592	-0.573823	0.456623	0.150464	-0.0441627	0.11394	-0.332734	0.0995396	0.363474	0.236595	-0.622575	-0.950818	-1.2122	-0.708197	0.821232	0.477099	0.0844287	0.6124	0.0189927	-0.903768	-0.52406	0.393362	-0.249891
-2.0672	0.681397	0.68543	0.503625	0.8918	1.35316	-0.301685	0.525075	0.496854	-0.367196	-0.429171	-0.245764	-0.0522835	-0.321067	0.524422	-0.251052	0.186491	-0.304467	0.545618	-0.435443	-1.13739	1.01543	-0.178455	-0.721075	0.916859	-0.041998	-0.213121	-0.576089	0.445943	0.139443	-0.0413613	0.111174	-0.332618	0.0853785	0.354056	0.235347	-0.631898	-0.975055	-1.2047	-0.707203	0.81213	0.473498	0.0987348	0.600976	0.0175758	-0.906191	-0.52727	0.407471	-0.247993
-2.0631	0.674256	0.677007	0.490907	0.895032	1.35823	-0.314818	0.53703	0.536609	-0.365174	-0.429407	-0.236238	-0.0581913	-0.31023	0.526553	-0.252119	0.180593	-0.298954	0.552089	-0.441284	-1.13179	1.01059	-0.186706	-0.722117	0.903315	-0.0482465	-0.218752	-0.578053	0.435583	0.128207	-0.0374752	0.108532	-0.332148	0.0720061	0.344339	0.234025	-0.64022	-0.999171	-1.1971	-0.706567	0.802985	0.469188	0.113524	0.588763	0.0157776	-0.90932	-0.529902	0.421957	-0.245322
-2.059	0.665729	0.668782	0.478201	0.89807	1.3637	-0.327988	0.54907	0.577048	-0.362444	-0.429413	-0.226284	-0.0644031	-0.298827	0.528644	-0.253446	0.175467	-0.293518	0.558578	-0.446875	-1.12628	1.00436	-0.19476	-0.723147	0.889991	-0.0550941	-0.224577	-0.579749	0.425577	0.116812	-0.0326285	0.105965	-0.331422	0.059753	0.334284	0.232564	-0.647641	-1.02327	-1.18939	-0.706301	0.793839	0.464183	0.128756	0.575827	0.0135953	-0.913103	-0.531995	0.436857	-0.241908
-2.0549	0.655974	0.660759	0.46547	0.900911	1.36956	-0.341285	0.561284	0.618041	-0.359115	-0.429249	-0.215963	-0.0709701	-0.286824	0.530647	-0.255033	0.171211	-0.288412	0.565092	-0.452287	-1.12093	0.996743	-0.202707	-0.724198	0.876949	-0.062504	-0.230682	-0.581214	0.415922	0.105285	-0.0269625	0.103421	-0.330544	0.048916	0.323877	0.23091	-0.654322	-1.04748	-1.18156	-0.706402	0.78472	0.458525	0.14439	0.562214	0.0110411	-0.917463	-0.533608	0.452202	-0.237815
-2.05079	0.645155	0.652935	0.452648	0.903547	1.37581	-0.354795	0.573767	0.659396	-0.355312	-0.428981	-0.205341	-0.0779227	-0.274206	0.532486	-0.256876	0.167886	-0.28388	0.571626	-0.457588	-1.11583	0.987788	-0.210593	-0.725306	0.864234	-0.0704249	-0.237147	-0.582492	0.406574	0.0936345	-0.0206301	0.100843	-0.329619	0.0397397	0.313125	0.229027	-0.660473	-1.07192	-1.17362	-0.706848	0.775637	0.452286	0.160385	0.547959	0.00814069	-0.922291	-0.534815	0.468013	-0.233144
-2.04669	0.633427	0.645294	0.439648	0.905971	1.38237	-0.368568	0.586612	0.700861	-0.351161	-0.428676	-0.194493	-0.0852669	-0.260988	0.534065	-0.258968	0.165504	-0.280143	0.578164	-0.462839	-1.11101	0.977581	-0.218407	-0.726503	0.851872	-0.0787902	-0.244045	-0.583632	0.397445	0.0818502	-0.01379	0.0981712	-0.32875	0.0324006	0.302061	0.2269	-0.666339	-1.09673	-1.16562	-0.707603	0.766584	0.445559	0.1767	0.533085	0.00493048	-0.927443	-0.535703	0.484296	-0.22802
-2.04259	0.62094	0.63781	0.426369	0.908169	1.38918	-0.382606	0.599902	0.742134	-0.346779	-0.4284	-0.183495	-0.0929826	-0.247213	0.535276	-0.261292	0.164031	-0.277391	0.584682	-0.468086	-1.1065	0.966264	-0.226077	-0.727817	0.839881	-0.087519	-0.251432	-0.584682	0.388409	0.0699116	-0.00660064	0.0953406	-0.328036	0.0269942	0.290739	0.22453	-0.672183	-1.12199	-1.15758	-0.708616	0.757537	0.438447	0.193288	0.517611	0.0014558	-0.932742	-0.536371	0.501037	-0.222596
-2.03849	0.607827	0.63045	0.412703	0.910131	1.39612	-0.396844	0.613698	0.78288	-0.342264	-0.428212	-0.172432	-0.101024	-0.23296	0.53601	-0.263831	0.163385	-0.275779	0.591151	-0.473362	-1.10227	0.954017	-0.233467	-0.729276	0.828268	-0.0965164	-0.259351	-0.585687	0.379306	0.0577948	0.000785407	0.092282	-0.327564	0.0235278	0.279232	0.221938	-0.678264	-1.14777	-1.14957	-0.709827	0.748461	0.431062	0.210095	0.501558	-0.00223127	-0.937984	-0.536919	0.518202	-0.217037
-2.03439	0.594209	0.62317	0.398544	0.91184	1.40306	-0.411136	0.628036	0.822744	-0.337687	-0.42816	-0.161385	-0.109321	-0.218341	0.536158	-0.266561	0.163445	-0.275418	0.597535	-0.478682	-1.09828	0.941058	-0.240381	-0.730904	0.817036	-0.105675	-0.267825	-0.586689	0.369954	0.04548	0.00822664	0.0889228	-0.32741	0.0219189	0.267627	0.219158	-0.684822	-1.17406	-1.14164	-0.711172	0.739306	0.423513	0.227058	0.484953	-0.00607394	-0.942948	-0.537453	0.535733	-0.211517
-2.03029	0.580194	0.615917	0.383797	0.913275	1.40986	-0.425255	0.642916	0.861371	-0.333091	-0.428283	-0.15044	-0.117785	-0.203496	0.535621	-0.269456	0.164049	-0.276376	0.603798	-0.484043	-1.09448	0.927615	-0.246567	-0.732723	0.80619	-0.114875	-0.27686	-0.587719	0.360155	0.0329577	0.0155978	0.0851884	-0.327637	0.0219982	0.25602	0.216236	-0.69206	-1.20082	-1.13386	-0.712583	0.730017	0.415902	0.244107	0.467832	-0.0100123	-0.947403	-0.538076	0.553552	-0.206204
-2.02618	0.56588	0.608633	0.368391	0.914405	1.41639	-0.43889	0.658298	0.898426	-0.328489	-0.428604	-0.139679	-0.126315	-0.188592	0.534318	-0.27249	0.165011	-0.278678	0.609905	-0.489427	-1.09079	0.913915	-0.251733	-0.734749	0.795737	-0.123992	-0.286445	-0.588802	0.349712	0.0202352	0.0227943	0.0810051	-0.328292	0.0235196	0.244508	0.21322	-0.700128	-1.22793	-1.1263	-0.713996	0.720537	0.408317	0.26116	0.450247	-0.0139849	-0.951127	-0.538885	0.57156	-0.201259
-2.02208	0.551366	0.601252	0.352283	0.91519	1.42253	-0.451664	0.674105	0.933614	-0.323867	-0.42913	-0.129182	-0.1348	-0.173813	0.532183	-0.275632	0.166125	-0.28231	0.615822	-0.494799	-1.08712	0.900159	-0.255565	-0.736993	0.785691	-0.132892	-0.296548	-0.58995	0.338439	0.00733975	0.0297355	0.0763041	-0.329407	0.0261742	0.233189	0.210157	-0.709115	-1.25521	-1.11902	-0.715357	0.710812	0.400831	0.27813	0.432266	-0.01793	-0.953921	-0.539971	0.589645	-0.19682
-2.01798	0.536751	0.593708	0.33547	0.915582	1.42816	-0.463146	0.690224	0.966693	-0.319194	-0.429855	-0.119025	-0.143135	-0.15935	0.529169	-0.278856	0.167176	-0.287216	0.621519	-0.500112	-1.08341	0.886498	-0.257746	-0.73946	0.776072	-0.141445	-0.307127	-0.591167	0.32617	-0.0056789	0.0363675	0.0710258	-0.331001	0.029607	0.222151	0.207089	-0.719043	-1.28244	-1.11205	-0.716621	0.700796	0.393502	0.294926	0.413976	-0.0217866	-0.95562	-0.541415	0.607689	-0.193002
-2.01388	0.522149	0.585933	0.317986	0.91552	1.43321	-0.472879	0.706512	0.99749	-0.314428	-0.430755	-0.109278	-0.15122	-0.145396	0.525253	-0.282134	0.167954	-0.293306	0.626972	-0.505312	-1.0796	0.873022	-0.257979	-0.74215	0.766909	-0.149523	-0.318122	-0.592443	0.312774	-0.0187483	0.0426646	0.0651249	-0.333081	0.0334364	0.211472	0.204044	-0.729867	-1.30938	-1.10544	-0.717755	0.69046	0.386371	0.311458	0.395482	-0.025496	-0.956105	-0.543287	0.625573	-0.189885
-2.00978	0.507689	0.577864	0.299913	0.914935	1.43763	-0.480405	0.722806	1.0259	-0.309525	-0.431795	-0.100005	-0.158972	-0.132128	0.520428	-0.285445	0.168255	-0.300459	0.632162	-0.510336	-1.07565	0.859741	-0.256011	-0.745053	0.758236	-0.157004	-0.329468	-0.593762	0.298165	-0.0317757	0.0486288	0.0585746	-0.335639	0.0372735	0.201213	0.201034	-0.741481	-1.33574	-1.09919	-0.718744	0.679796	0.379465	0.327639	0.376904	-0.0290031	-0.955315	-0.545641	0.643185	-0.187517
-2.00568	0.493522	0.569443	0.28137	0.913758	1.44141	-0.485302	0.738934	1.05191	-0.304449	-0.432929	-0.0912607	-0.166329	-0.119704	0.514707	-0.288768	0.167898	-0.30852	0.637074	-0.515123	-1.07154	0.846578	-0.251655	-0.748148	0.750091	-0.163786	-0.341093	-0.595098	0.2823	-0.0446516	0.054288	0.0513713	-0.338663	0.04074	0.191419	0.198052	-0.753721	-1.36125	-1.09329	-0.719586	0.668819	0.372802	0.343393	0.358381	-0.0322573	-0.953246	-0.548517	0.660427	-0.185907
-2.00158	0.479828	0.560625	0.262514	0.911916	1.44459	-0.487206	0.754726	1.07556	-0.299181	-0.434104	-0.083089	-0.173255	-0.108252	0.508119	-0.29209	0.166724	-0.31731	0.6417	-0.519615	-1.06727	0.833369	-0.244805	-0.751411	0.742509	-0.169781	-0.352928	-0.596422	0.265193	-0.0572562	0.0596931	0.043537	-0.34213	0.043484	0.182114	0.195073	-0.766381	-1.38564	-1.08773	-0.720292	0.65757	0.366393	0.35866	0.340058	-0.0352143	-0.949954	-0.551937	0.677226	-0.18503
-1.99747	0.466807	0.551377	0.243531	0.909345	1.4472	-0.485846	0.770032	1.09695	-0.293725	-0.435264	-0.0755224	-0.179739	-0.097862	0.500708	-0.295402	0.164607	-0.326623	0.646038	-0.523761	-1.06289	0.819876	-0.235447	-0.754804	0.735518	-0.174928	-0.364903	-0.597704	0.246906	-0.0694662	0.0649125	0.0351213	-0.346016	0.0451931	0.173307	0.192051	-0.779227	-1.40871	-1.08246	-0.720888	0.646116	0.360247	0.373394	0.322088	-0.0378376	-0.945545	-0.555908	0.693529	-0.184827
-1.99337	0.454686	0.541682	0.224624	0.905995	1.44935	-0.481061	0.784727	1.11624	-0.28811	-0.436351	-0.0685799	-0.185801	-0.0885815	0.492531	-0.298701	0.161456	-0.33623	0.65009	-0.527523	-1.05845	0.805796	-0.223664	-0.758283	0.729134	-0.179191	-0.376957	-0.598913	0.22755	-0.081163	0.0700269	0.0262003	-0.35029	0.0456033	0.164984	0.188926	-0.792005	-1.43025	-1.07742	-0.721406	0.634549	0.354372	0.38757	0.304625	-0.0400993	-0.940167	-0.560415	0.709315	-0.185211
-1.98927	0.443706	0.531543	0.206004	0.901833	1.45112	-0.472818	0.798731	1.13361	-0.282393	-0.437315	-0.0622655	-0.191485	-0.0804151	0.48366	-0.30199	0.157216	-0.345887	0.653863	-0.530878	-1.05401	0.790789	-0.209636	-0.7618	0.723349	-0.182565	-0.38904	-0.600023	0.207279	-0.09224	0.0751214	0.0168746	-0.354922	0.0445061	0.157119	0.185624	-0.804466	-1.45016	-1.07254	-0.721882	0.622983	0.348781	0.401185	0.287819	-0.0419821	-0.934	-0.565429	0.724591	-0.186072
-1.98517	0.434117	0.520982	0.187873	0.896849	1.45263	-0.461213	0.812006	1.14927	-0.276654	-0.438108	-0.0565676	-0.196854	-0.0733229	0.474175	-0.305276	0.151871	-0.355335	0.657367	-0.53382	-1.04966	0.774504	-0.193626	-0.765301	0.718131	-0.185075	-0.401113	-0.601012	0.186277	-0.102611	0.0802785	0.00726473	-0.359879	0.0417513	0.149668	0.182063	-0.816372	-1.46837	-1.06773	-0.722355	0.611544	0.34349	0.414255	0.271809	-0.0434795	-0.927231	-0.570901	0.739389	-0.187284
-1.98107	0.426163	0.510042	0.170416	0.891062	1.45398	-0.446475	0.824568	1.16341	-0.270992	-0.438694	-0.051458	-0.20199	-0.0672235	0.464172	-0.308571	0.145439	-0.364308	0.660618	-0.536363	-1.04546	0.75661	-0.175967	-0.768731	0.713414	-0.186775	-0.413151	-0.601865	0.164749	-0.112218	0.0855706	-0.00249474	-0.365127	0.0372486	0.142579	0.178159	-0.827511	-1.48488	-1.06292	-0.722862	0.600371	0.338521	0.426812	0.256719	-0.0445965	-0.920048	-0.576766	0.753767	-0.188712
-1.97697	0.42007	0.498784	0.153789	0.884515	1.45526	-0.428946	0.836485	1.1762	-0.265514	-0.439047	-0.0468925	-0.206983	-0.0619989	0.453756	-0.311888	0.137976	-0.372544	0.663633	-0.538543	-1.04148	0.736824	-0.157041	-0.772035	0.709097	-0.187748	-0.42514	-0.602572	0.142909	-0.121031	0.0910531	-0.0122622	-0.370628	0.0309665	0.135789	0.173833	-0.837707	-1.49974	-1.058	-0.723431	0.589603	0.333896	0.438903	0.242654	-0.0453494	-0.912617	-0.582943	0.767799	-0.190219
-1.97286	0.416025	0.487286	0.138105	0.87728	1.45654	-0.409064	0.847873	1.18779	-0.260329	-0.439155	-0.0428107	-0.211925	-0.0575003	0.443042	-0.315245	0.129564	-0.379794	0.666434	-0.540412	-1.03779	0.714943	-0.137257	-0.775166	0.705042	-0.188102	-0.437081	-0.603131	0.120967	-0.129059	0.0967583	-0.0218967	-0.376345	0.0229302	0.12923	0.169017	-0.846824	-1.51304	-1.05291	-0.724084	0.579373	0.329641	0.450588	0.229696	-0.0457652	-0.905069	-0.58934	0.78157	-0.191675
-1.96876	0.414168	0.475637	0.123434	0.86945	1.45786	-0.387335	0.858887	1.19829	-0.255533	-0.439015	-0.0391382	-0.216904	-0.0535557	0.432155	-0.318654	0.120315	-0.385831	0.669047	-0.542042	-1.0344	0.690861	-0.117024	-0.778083	0.701075	-0.187964	-0.448983	-0.603545	0.0991144	-0.136342	0.102692	-0.0312657	-0.382234	0.0132181	0.122833	0.163654	-0.854773	-1.52493	-1.04755	-0.724832	0.569805	0.325779	0.461928	0.217902	-0.0458799	-0.897494	-0.595853	0.795171	-0.192964
-1.96466	0.414567	0.46394	0.109795	0.861135	1.45923	-0.3643	0.869716	1.20778	-0.2512	-0.438635	-0.0357878	-0.221994	-0.049978	0.421222	-0.322131	0.110359	-0.390462	0.6715	-0.543518	-1.03134	0.66459	-0.0967284	-0.780752	0.696994	-0.187477	-0.460864	-0.603821	0.0775184	-0.142957	0.10883	-0.040252	-0.388248	0.0019576	0.116528	0.157708	-0.861509	-1.53554	-1.04185	-0.725677	0.561005	0.322325	0.472985	0.207302	-0.0457367	-0.889931	-0.602373	0.808688	-0.193986
-1.96056	0.417214	0.452297	0.097157	0.852453	1.46062	-0.340501	0.880564	1.21632	-0.247373	-0.438032	-0.0326631	-0.227252	-0.0465731	0.410374	-0.325682	0.0998446	-0.393535	0.673824	-0.544934	-1.02861	0.636265	-0.0767151	-0.783157	0.692573	-0.186791	-0.472744	-0.603969	0.0563102	-0.149007	0.11512	-0.04876	-0.394333	-0.0106792	0.110246	0.151164	-0.867032	-1.54502	-1.03574	-0.726609	0.55306	0.31929	0.483816	0.197901	-0.0453837	-0.882368	-0.60879	0.822199	-0.194668
-1.95646	0.422009	0.440814	0.085446	0.843521	1.46197	-0.316449	0.891645	1.22392	-0.244059	-0.437228	-0.0296612	-0.232714	-0.0431473	0.399737	-0.329313	0.0889273	-0.394952	0.676052	-0.546387	-1.02617	0.606139	-0.0572712	-0.785292	0.687579	-0.186063	-0.484645	-0.604001	0.0355828	-0.154619	0.121481	-0.0567195	-0.400434	-0.0244816	0.103925	0.144028	-0.871379	-1.55352	-1.02917	-0.727612	0.546034	0.316669	0.494469	0.189674	-0.0448705	-0.874743	-0.614992	0.835769	-0.194961
-1.95236	0.428759	0.429587	0.0745482	0.834447	1.46319	-0.29259	0.903162	1.2306	-0.24122	-0.436247	-0.0266766	-0.238391	-0.039515	0.389428	-0.333021	0.0777696	-0.394671	0.678221	-0.547975	-1.024	0.574578	-0.0386157	-0.787166	0.681781	-0.185446	-0.496588	-0.603928	0.0153902	-0.159935	0.127811	-0.0640884	-0.406489	-0.0392067	0.0975109	0.136323	-0.874619	-1.56115	-1.02209	-0.728662	0.539966	0.314448	0.504979	0.182577	-0.044246	-0.866955	-0.620876	0.849444	-0.194847
-1.94825	0.437181	0.418704	0.0643216	0.825319	1.46418	-0.269286	0.915299	1.23639	-0.23878	-0.435114	-0.0236059	-0.244267	-0.0355042	0.379547	-0.336797	0.0665336	-0.39271	0.680365	-0.549789	-1.02206	0.542036	-0.0208965	-0.788803	0.674969	-0.185084	-0.508587	-0.603759	-0.00424972	-0.165104	0.133989	-0.0708529	-0.412434	-0.0545865	0.0909561	0.128094	-0.876849	-1.56799	-1.01447	-0.729735	0.534874	0.312596	0.515365	0.176544	-0.0435544	-0.858874	-0.626347	0.86325	-0.194335
-1.94415	0.44691	0.408234	0.0546067	0.816196	1.46479	-0.246791	0.928207	1.24132	-0.236623	-0.433848	-0.0203512	-0.250303	-0.0309617	0.370174	-0.340626	0.0553776	-0.389145	0.682519	-0.551906	-1.0203	0.509033	-0.00419216	-0.790238	0.666969	-0.185112	-0.520649	-0.603501	-0.0233488	-0.17027	0.139886	-0.0770258	-0.418208	-0.0703359	0.0842249	0.119396	-0.878184	-1.57409	-1.00627	-0.730806	0.530756	0.311068	0.52563	0.17149	-0.0428333	-0.850352	-0.631326	0.877191	-0.193466
-1.94005	0.457512	0.398229	0.0452392	0.807104	1.4649	-0.225245	0.942002	1.24544	-0.234607	-0.432463	-0.0168246	-0.256436	-0.0257562	0.361362	-0.344487	0.0444518	-0.384108	0.684715	-0.554389	-1.0187	0.476123	0.0114795	-0.791519	0.657657	-0.185647	-0.532772	-0.603157	-0.0419399	-0.175566	0.145367	-0.0826433	-0.42375	-0.0861626	0.0772931	0.110292	-0.878756	-1.57946	-0.997484	-0.731856	0.527588	0.309808	0.535761	0.167319	-0.042111	-0.841242	-0.635751	0.891254	-0.192301
-1.93595	0.468505	0.38872	0.0360617	0.798031	1.46438	-0.204671	0.956752	1.24884	-0.232567	-0.430963	-0.012952	-0.262588	-0.0197812	0.353136	-0.348357	0.0338952	-0.377778	0.686983	-0.55728	-1.01725	0.443859	0.0261497	-0.792699	0.646972	-0.186787	-0.544946	-0.602729	-0.0600659	-0.181105	0.150306	-0.0877599	-0.429008	-0.101776	0.0701495	0.10085	-0.878701	-1.58408	-0.988115	-0.732872	0.525331	0.308748	0.54573	0.163926	-0.0414054	-0.831406	-0.639579	0.905405	-0.190925
-1.93185	0.479383	0.379713	0.0269338	0.788926	1.46308	-0.184983	0.97248	1.25166	-0.230339	-0.429343	-0.00867565	-0.268667	-0.0129558	0.345491	-0.352207	0.0238332	-0.370373	0.689343	-0.5606	-1.01597	0.412759	0.0398842	-0.793839	0.634922	-0.188608	-0.557151	-0.602214	-0.0777695	-0.186973	0.154587	-0.092443	-0.433939	-0.116897	0.0627963	0.0911342	-0.878164	-1.58788	-0.978172	-0.73385	0.523932	0.307812	0.555497	0.161199	-0.0407231	-0.820737	-0.64279	0.919599	-0.189438
-1.92775	0.48964	0.371193	0.0177415	0.779703	1.46091	-0.165999	0.989162	1.25408	-0.227765	-0.427588	-0.00395701	-0.274574	-0.00522537	0.338393	-0.356011	0.014375	-0.362138	0.691813	-0.56435	-1.01489	0.383278	0.0527677	-0.794999	0.621594	-0.19116	-0.569355	-0.601609	-0.0950824	-0.193224	0.158117	-0.0967674	-0.438517	-0.131271	0.0552495	0.0812022	-0.877292	-1.5908	-0.967681	-0.734798	0.523326	0.306919	0.565012	0.159023	-0.0400601	-0.809161	-0.645388	0.933778	-0.187946
-1.92365	0.498803	0.363122	0.00840192	0.770245	1.45779	-0.147462	1.00673	1.2563	-0.224716	-0.42567	0.00122235	-0.280211	0.00343936	0.331784	-0.359743	0.00561344	-0.353334	0.694399	-0.56851	-1.01407	0.355782	0.0648899	-0.796241	0.607146	-0.19447	-0.581523	-0.60091	-0.112017	-0.199881	0.160822	-0.100809	-0.442729	-0.144676	0.0475387	0.0711002	-0.876235	-1.59274	-0.956678	-0.735735	0.523437	0.305986	0.57422	0.157284	-0.0394028	-0.796654	-0.647398	0.947879	-0.186558
-1.91954	0.506449	0.355445	-0.00113435	0.76041	1.45365	-0.129065	1.02507	1.25856	-0.221102	-0.423556	0.00686014	-0.285487	0.0130426	0.325588	-0.363381	-0.00237664	-0.344224	0.697098	-0.573043	-1.01359	0.330525	0.0763338	-0.797621	0.591803	-0.198539	-0.593609	-0.600116	-0.128562	-0.206935	0.162662	-0.104639	-0.446583	-0.156931	0.0397064	0.0608609	-0.875144	-1.59361	-0.945216	-0.736689	0.52418	0.304932	0.58306	0.155868	-0.0387304	-0.783237	-0.648869	0.961836	-0.185376
-1.91544	0.512232	0.348092	-0.0108844	0.750045	1.44847	-0.110477	1.04406	1.26112	-0.216887	-0.421204	0.0129344	-0.290324	0.023565	0.319718	-0.366909	-0.00953758	-0.335063	0.699898	-0.577901	-1.01357	0.307643	0.087168	-0.799188	0.575846	-0.203339	-0.605565	-0.599228	-0.144677	-0.214347	0.163622	-0.108322	-0.450103	-0.167904	0.0318064	0.0505017	-0.874172	-1.59335	-0.933355	-0.737701	0.525463	0.30368	0.591475	0.154664	-0.0380178	-0.768985	-0.649866	0.975583	-0.184487
-1.91134	0.515899	0.340983	-0.0208376	0.738992	1.44226	-0.0913721	1.06351	1.26423	-0.212095	-0.418569	0.019405	-0.294659	0.0349653	0.314084	-0.370317	-0.0158286	-0.326092	0.702774	-0.583027	-1.01409	0.287148	0.0974441	-0.800985	0.559597	-0.208822	-0.617338	-0.598252	-0.160296	-0.222052	0.163719	-0.111912	-0.453333	-0.177516	0.0239023	0.0400252	-0.873473	-1.59188	-0.921166	-0.738812	0.527186	0.302159	0.599411	0.153566	-0.0372385	-0.754018	-0.650471	0.98906	-0.183963
-1.90724	0.517297	0.334032	-0.0309628	0.727105	1.43506	-0.0714535	1.08325	1.26814	-0.206818	-0.415605	0.0262167	-0.298453	0.0471813	0.308604	-0.373602	-0.0212251	-0.317524	0.705693	-0.588363	-1.01525	0.268938	0.107198	-0.803043	0.543399	-0.214918	-0.628874	-0.5972	-0.175333	-0.229969	0.163	-0.11545	-0.45633	-0.185742	0.0160647	0.0294199	-0.873202	-1.58919	-0.908724	-0.740071	0.52924	0.300306	0.60682	0.15247	-0.0363683	-0.738498	-0.650777	1.00221	-0.18385
-1.90314	0.516382	0.327154	-0.0412173	0.714251	1.42694	-0.0504783	1.10307	1.27307	-0.201212	-0.412271	0.0333025	-0.301687	0.0601323	0.30321	-0.376768	-0.0257178	-0.30955	0.708613	-0.593855	-1.01714	0.252807	0.116454	-0.805385	0.527598	-0.221534	-0.64012	-0.596091	-0.189684	-0.238004	0.161534	-0.118963	-0.459164	-0.192606	0.00836833	0.0186629	-0.87351	-1.58529	-0.896109	-0.741523	0.531512	0.298068	0.613661	0.151278	-0.035388	-0.722617	-0.65088	1.01499	-0.184168
-1.89904	0.513214	0.320268	-0.0515577	0.700328	1.41798	-0.0282753	1.12279	1.27917	-0.195495	-0.40853	0.0405876	-0.304369	0.0737202	0.29785	-0.379824	-0.0293122	-0.302327	0.711481	-0.599458	-1.01979	0.238468	0.125236	-0.808022	0.51252	-0.228568	-0.651022	-0.594951	-0.203242	-0.24606	0.159413	-0.122465	-0.46191	-0.19818	0.000888683	0.00772308	-0.874544	-1.58023	-0.883397	-0.743211	0.533882	0.295405	0.619906	0.149897	-0.0342861	-0.706588	-0.650875	1.02736	-0.184914
-1.89493	0.507948	0.313301	-0.0619488	0.685266	1.40831	-0.00475959	1.14219	1.28656	-0.189936	-0.404358	0.0479939	-0.306527	0.0878322	0.2925	-0.382783	-0.032028	-0.295988	0.71424	-0.605138	-1.02323	0.225573	0.133576	-0.810954	0.498455	-0.235905	-0.661531	-0.593813	-0.215901	-0.254041	0.156745	-0.125958	-0.464643	-0.202571	-0.00630149	-0.00343511	-0.876441	-1.57412	-0.870659	-0.745167	0.536229	0.292289	0.625536	0.148239	-0.0330608	-0.690633	-0.65085	1.03928	-0.186058
-1.89083	0.500819	0.306191	-0.0723732	0.669035	1.39806	0.0200601	1.16109	1.29528	-0.18484	-0.39974	0.0554448	-0.308213	0.102343	0.287153	-0.385662	-0.0338992	-0.290639	0.71683	-0.610874	-1.0274	0.21374	0.141521	-0.814176	0.485638	-0.243423	-0.6716	-0.592716	-0.227572	-0.261861	0.153648	-0.129434	-0.467434	-0.205912	-0.0131359	-0.014848	-0.879318	-1.56708	-0.857955	-0.747415	0.538432	0.288707	0.630546	0.146224	-0.0317209	-0.674967	-0.65088	1.05075	-0.187551
-1.88673	0.49213	0.298892	-0.082837	0.651643	1.38737	0.0460787	1.1793	1.30529	-0.180528	-0.394676	0.0628684	-0.309495	0.117117	0.281827	-0.388476	-0.0349741	-0.286368	0.719186	-0.616661	-1.03222	0.202578	0.149143	-0.817669	0.474236	-0.251003	-0.681189	-0.591702	-0.238185	-0.269447	0.150243	-0.132875	-0.47034	-0.208349	-0.0195578	-0.0265485	-0.88327	-1.55932	-0.845332	-0.74996	0.540375	0.284659	0.634941	0.143779	-0.0302858	-0.659789	-0.651022	1.06175	-0.189329
-1.88263	0.482226	0.29137	-0.0933745	0.633135	1.37639	0.0730977	1.19667	1.31649	-0.177323	-0.38918	0.0702022	-0.310456	0.132014	0.276551	-0.391241	-0.035315	-0.283246	0.721247	-0.622503	-1.03755	0.191708	0.15654	-0.821413	0.46434	-0.258529	-0.690263	-0.590819	-0.247699	-0.276741	0.14665	-0.136256	-0.473404	-0.210029	-0.0255233	-0.0385632	-0.888364	-1.55102	-0.832816	-0.752794	0.541949	0.280163	0.638739	0.140839	-0.0287848	-0.645269	-0.651308	1.07227	-0.191321
-1.87853	0.471475	0.283609	-0.104048	0.61359	1.3653	0.100834	1.21304	1.32872	-0.175524	-0.383279	0.0773955	-0.311188	0.146889	0.271361	-0.393966	-0.0349983	-0.281333	0.722952	-0.628418	-1.04319	0.180782	0.163841	-0.825379	0.455959	-0.265894	-0.698795	-0.590113	-0.256105	-0.283702	0.142981	-0.139549	-0.476644	-0.211092	-0.0310029	-0.0509099	-0.894627	-1.54243	-0.820417	-0.75589	0.543064	0.275255	0.641968	0.13735	-0.0272554	-0.631542	-0.651746	1.08233	-0.193454
-1.87443	0.460253	0.275605	-0.114945	0.593116	1.35423	0.128931	1.2283	1.34177	-0.17539	-0.377014	0.0844116	-0.311788	0.161599	0.266291	-0.396659	-0.0341138	-0.280682	0.724249	-0.634425	-1.04893	0.169503	0.171191	-0.829536	0.44902	-0.273004	-0.706767	-0.58963	-0.263426	-0.290307	0.139338	-0.142726	-0.480061	-0.211655	-0.035983	-0.0635955	-0.902049	-1.5338	-0.808122	-0.759202	0.543649	0.269986	0.644666	0.13327	-0.0257408	-0.618696	-0.65232	1.09193	-0.195662
-1.87032	0.44892	0.267366	-0.126174	0.57184	1.34334	0.156977	1.24235	1.35539	-0.177121	-0.370435	0.0912286	-0.312356	0.176008	0.261358	-0.39932	-0.0327633	-0.281343	0.72509	-0.640547	-1.05451	0.157628	0.178751	-0.833848	0.443377	-0.27978	-0.714171	-0.589415	-0.269716	-0.296548	0.135808	-0.145756	-0.483627	-0.211815	-0.0404661	-0.0766162	-0.910576	-1.52534	-0.795898	-0.76267	0.543658	0.264424	0.646879	0.128567	-0.0242874	-0.606776	-0.652986	1.10109	-0.197894
-1.86622	0.437808	0.258911	-0.137854	0.549902	1.33276	0.184521	1.25512	1.36931	-0.180848	-0.363597	0.0978394	-0.312987	0.189988	0.256562	-0.401947	-0.0310589	-0.283361	0.725441	-0.646799	-1.05968	0.144979	0.186678	-0.83828	0.438821	-0.286162	-0.721011	-0.589508	-0.275051	-0.302427	0.13246	-0.148617	-0.487296	-0.21164	-0.04447	-0.0899574	-0.920113	-1.5173	-0.783697	-0.766218	0.543079	0.258651	0.648659	0.123224	-0.0229418	-0.595775	-0.653678	1.10983	-0.200115
-1.86212	0.427213	0.250268	-0.150107	0.527449	1.32261	0.211095	1.26655	1.38327	-0.186618	-0.356562	0.104251	-0.313772	0.203429	0.251871	-0.40453	-0.0291194	-0.286776	0.725276	-0.653192	-1.06418	0.131445	0.195111	-0.842796	0.435093	-0.292105	-0.727301	-0.589943	-0.279526	-0.30796	0.129344	-0.151289	-0.491002	-0.211172	-0.0480261	-0.103596	-0.930526	-1.50986	-0.771455	-0.769757	0.541935	0.252763	0.650063	0.117237	-0.0217478	-0.585638	-0.654315	1.11817	-0.202312
-1.85802	0.417384	0.241468	-0.163045	0.504623	1.31301	0.236237	1.27663	1.39704	-0.194395	-0.349384	0.110481	-0.314794	0.216238	0.247222	-0.40706	-0.0270673	-0.291623	0.724582	-0.659721	-1.06778	0.116976	0.204153	-0.847358	0.431905	-0.297584	-0.73307	-0.590746	-0.283248	-0.313165	0.126491	-0.153762	-0.494666	-0.21043	-0.0511766	-0.117501	-0.94165	-1.50317	-0.759099	-0.773195	0.540285	0.246863	0.65115	0.110613	-0.0207437	-0.576267	-0.654801	1.12613	-0.204497
-1.85392	0.408522	0.232545	-0.176763	0.481564	1.30404	0.259508	1.28537	1.41039	-0.204058	-0.342119	0.116557	-0.316127	0.228342	0.242519	-0.409526	-0.0250239	-0.297923	0.723358	-0.666368	-1.07029	0.101583	0.213857	-0.851931	0.428955	-0.302591	-0.738357	-0.59194	-0.286326	-0.318066	0.123915	-0.156035	-0.498201	-0.209418	-0.0539718	-0.131638	-0.953297	-1.49732	-0.746554	-0.776434	0.538228	0.241058	0.651978	0.103373	-0.0199609	-0.567527	-0.655039	1.13373	-0.206704
-1.84982	0.40078	0.223536	-0.191327	0.458398	1.29575	0.28052	1.29281	1.42317	-0.215407	-0.33481	0.122512	-0.317834	0.239694	0.237638	-0.411918	-0.0231045	-0.305682	0.721617	-0.673103	-1.07153	0.0853268	0.224214	-0.85648	0.425952	-0.307132	-0.743215	-0.593536	-0.288865	-0.322688	0.12161	-0.15812	-0.501518	-0.20813	-0.0564666	-0.145973	-0.965267	-1.49234	-0.73375	-0.779379	0.535897	0.235454	0.652601	0.0955474	-0.0194215	-0.55925	-0.654934	1.14098	-0.208987
-1.84571	0.394268	0.214474	-0.20677	0.435237	1.28819	0.298947	1.29899	1.43527	-0.228172	-0.327488	0.128382	-0.319969	0.250272	0.232437	-0.414229	-0.0214141	-0.314885	0.71938	-0.679878	-1.07142	0.0683123	0.235146	-0.860974	0.422631	-0.311224	-0.747706	-0.595539	-0.290961	-0.327054	0.119557	-0.160038	-0.504535	-0.206562	-0.0587173	-0.160474	-0.977362	-1.48821	-0.720627	-0.781941	0.533458	0.230147	0.653072	0.0871757	-0.0191387	-0.551246	-0.654402	1.1479	-0.211417
-1.84161	0.389052	0.20539	-0.223085	0.412184	1.28137	0.314545	1.30399	1.44664	-0.242028	-0.320172	0.1342	-0.322576	0.260078	0.226765	-0.416457	-0.0200424	-0.325492	0.716679	-0.686639	-1.0699	0.0506779	0.246503	-0.86538	0.418772	-0.314894	-0.751899	-0.597945	-0.292701	-0.331187	0.11772	-0.161824	-0.507181	-0.204718	-0.0607784	-0.175113	-0.989397	-1.48481	-0.707139	-0.784044	0.531102	0.225223	0.653434	0.0783069	-0.0191158	-0.54331	-0.653378	1.15449	-0.214075
-1.83751	0.385167	0.196313	-0.240224	0.389323	1.27529	0.32716	1.30793	1.4573	-0.256608	-0.312867	0.139995	-0.32569	0.269132	0.220475	-0.418607	-0.0190605	-0.337437	0.713556	-0.693322	-1.06698	0.0325847	0.258072	-0.869669	0.414205	-0.318169	-0.75587	-0.600742	-0.294161	-0.33511	0.116053	-0.16352	-0.509402	-0.202617	-0.0627004	-0.189873	-1.00121	-1.482	-0.693266	-0.785626	0.529035	0.220749	0.653724	0.0689969	-0.0193475	-0.535236	-0.651821	1.16076	-0.217044
-1.83341	0.382615	0.187268	-0.258105	0.366732	1.26991	0.336737	1.31089	1.46727	-0.271525	-0.305561	0.145792	-0.329342	0.277477	0.213443	-0.420689	-0.0185179	-0.350625	0.710055	-0.699862	-1.0627	0.0142065	0.269593	-0.873815	0.408828	-0.32108	-0.759695	-0.603913	-0.295411	-0.338845	0.114502	-0.16518	-0.51116	-0.200298	-0.0645275	-0.204747	-1.01267	-1.47955	-0.679011	-0.786641	0.52747	0.216767	0.653967	0.0593086	-0.0198205	-0.52682	-0.649718	1.16671	-0.220407
-1.82931	0.381375	0.178275	-0.276607	0.344478	1.26517	0.343313	1.313	1.47665	-0.286387	-0.29823	0.151604	-0.333553	0.285163	0.205573	-0.42272	-0.0184409	-0.364932	0.706225	-0.706196	-1.05716	-0.00428158	0.280774	-0.877791	0.402599	-0.323652	-0.763451	-0.60743	-0.296515	-0.342417	0.113004	-0.166866	-0.512441	-0.197826	-0.0662969	-0.219736	-1.0237	-1.47724	-0.664405	-0.787066	0.526612	0.213296	0.654181	0.0493111	-0.0205148	-0.517877	-0.647087	1.17234	-0.224235
-1.82521	0.381401	0.169354	-0.295589	0.322623	1.26101	0.347019	1.31439	1.48553	-0.300815	-0.290841	0.157437	-0.338342	0.292249	0.196819	-0.424722	-0.0188321	-0.38021	0.702114	-0.712271	-1.05046	-0.0227136	0.291323	-0.881577	0.395541	-0.3259	-0.767205	-0.611263	-0.297541	-0.345852	0.111496	-0.168641	-0.513247	-0.195288	-0.0680383	-0.234856	-1.03425	-1.4748	-0.64951	-0.786895	0.526653	0.210327	0.654368	0.0390799	-0.0214048	-0.508242	-0.643979	1.17765	-0.228584
-1.82111	0.38263	0.160519	-0.314892	0.301227	1.25732	0.348059	1.31516	1.49399	-0.314459	-0.28335	0.163288	-0.343722	0.298796	0.187182	-0.426719	-0.0196715	-0.396292	0.697769	-0.718045	-1.04274	-0.0409432	0.300971	-0.885151	0.387731	-0.327833	-0.77102	-0.615372	-0.298562	-0.349178	0.109911	-0.170572	-0.513596	-0.192798	-0.069774	-0.25013	-1.04431	-1.47198	-0.634412	-0.786144	0.527752	0.207827	0.654525	0.0286965	-0.0224609	-0.497786	-0.640469	1.18264	-0.23349
-1.817	0.384974	0.151785	-0.33435	0.280349	1.25402	0.346699	1.31545	1.50211	-0.327013	-0.275714	0.169144	-0.349703	0.304856	0.176721	-0.428736	-0.0209176	-0.412996	0.69323	-0.723491	-1.03412	-0.0588537	0.309505	-0.888498	0.379292	-0.329445	-0.774945	-0.619716	-0.299666	-0.352428	0.108185	-0.172722	-0.51352	-0.190486	-0.0715193	-0.265589	-1.05393	-1.46854	-0.619221	-0.784848	0.530036	0.205736	0.654633	0.0182474	-0.0236499	-0.486415	-0.636661	1.18734	-0.238966
-1.8129	0.388326	0.143162	-0.353809	0.260053	1.25097	0.343244	1.31534	1.50994	-0.338223	-0.267886	0.174985	-0.356293	0.310472	0.165546	-0.430797	-0.0225111	-0.430132	0.688531	-0.728602	-1.02472	-0.076366	0.316788	-0.891605	0.370376	-0.330719	-0.779014	-0.624246	-0.300954	-0.355639	0.10626	-0.175148	-0.513054	-0.188501	-0.0732833	-0.28127	-1.06316	-1.4643	-0.604068	-0.783058	0.533583	0.203978	0.654669	0.00782386	-0.0249357	-0.474083	-0.632677	1.19174	-0.245
-1.8088	0.392558	0.134662	-0.373127	0.240405	1.24807	0.338015	1.31494	1.51747	-0.347899	-0.259827	0.180789	-0.363492	0.315673	0.153816	-0.432922	-0.0243772	-0.447515	0.683699	-0.733385	-1.01465	-0.0934449	0.322787	-0.894459	0.361154	-0.33163	-0.783248	-0.628912	-0.302541	-0.358849	0.104083	-0.177896	-0.512236	-0.186997	-0.0750694	-0.297207	-1.07209	-1.45912	-0.589096	-0.780837	0.538428	0.202463	0.654598	-0.00248073	-0.0262803	-0.460792	-0.628651	1.19587	-0.251557
-1.8047	0.397515	0.126292	-0.392192	0.221475	1.24519	0.331323	1.31433	1.52464	-0.355911	-0.251505	0.18653	-0.371299	0.320472	0.14172	-0.435122	-0.0264305	-0.464965	0.678749	-0.737868	-1.00398	-0.110103	0.327579	-0.897055	0.351798	-0.332142	-0.787653	-0.63366	-0.304559	-0.362096	0.101611	-0.180997	-0.511096	-0.186132	-0.0768748	-0.313433	-1.08081	-1.45295	-0.574453	-0.778263	0.544555	0.201094	0.654385	-0.012573	-0.0276434	-0.446599	-0.624719	1.19977	-0.258579
-1.8006	0.403018	0.118057	-0.410925	0.203341	1.24219	0.323451	1.31356	1.53137	-0.362196	-0.242903	0.192182	-0.379703	0.324867	0.129467	-0.437402	-0.028579	-0.482322	0.673687	-0.742091	-0.992774	-0.126399	0.331359	-0.899387	0.342465	-0.332222	-0.792215	-0.638438	-0.307147	-0.36542	0.0988116	-0.184467	-0.509658	-0.186058	-0.078691	-0.32997	-1.08942	-1.44579	-0.560288	-0.775416	0.551903	0.199772	0.653992	-0.0223634	-0.0289831	-0.431609	-0.621015	1.20347	-0.265989
-1.7965	0.408867	0.109961	-0.429289	0.186081	1.23898	0.314631	1.31268	1.53749	-0.366746	-0.234016	0.197722	-0.388685	0.328842	0.117267	-0.439756	-0.0307288	-0.499449	0.668511	-0.746104	-0.981055	-0.142441	0.334431	-0.901453	0.333291	-0.331836	-0.796908	-0.643192	-0.31045	-0.368856	0.0956613	-0.188302	-0.507929	-0.186914	-0.0805021	-0.346828	-1.09797	-1.43774	-0.54674	-0.772383	0.560369	0.198407	0.653381	-0.0317703	-0.0302567	-0.415981	-0.617664	1.20701	-0.273696
-1.79239	0.414835	0.102002	-0.447287	0.169777	1.23545	0.305028	1.31174	1.54283	-0.369611	-0.224854	0.203133	-0.39822	0.33237	0.105313	-0.442169	-0.03279	-0.516236	0.663209	-0.749964	-0.968833	-0.158369	0.337196	-0.903254	0.324374	-0.330958	-0.801692	-0.647872	-0.314609	-0.372437	0.0921495	-0.192476	-0.505906	-0.188817	-0.0822836	-0.363998	-1.10654	-1.42893	-0.533934	-0.769246	0.569818	0.196919	0.652523	-0.0407249	-0.0314213	-0.399919	-0.614769	1.21043	-0.281597
-1.78829	0.420679	0.0941738	-0.464964	0.15451	1.23149	0.294734	1.31076	1.54719	-0.370881	-0.215447	0.208404	-0.408267	0.335422	0.0937584	-0.444615	-0.0346805	-0.53261	0.657765	-0.753727	-0.956107	-0.174357	0.340122	-0.904788	0.315775	-0.329578	-0.806514	-0.652429	-0.319752	-0.376189	0.088276	-0.196943	-0.503572	-0.191855	-0.0840004	-0.381453	-1.11513	-1.41957	-0.521976	-0.766086	0.580092	0.195243	0.651395	-0.0491761	-0.0324355	-0.383668	-0.612413	1.21379	-0.289585
-1.78419	0.426145	0.0864668	-0.482402	0.140359	1.22702	0.283764	1.30974	1.55035	-0.370682	-0.205838	0.21353	-0.418777	0.337965	0.0827105	-0.447061	-0.0363318	-0.54853	0.652158	-0.757444	-0.942867	-0.190592	0.343721	-0.906059	0.307509	-0.327702	-0.811312	-0.656823	-0.325988	-0.380131	0.0840513	-0.201641	-0.500902	-0.196085	-0.0856055	-0.399142	-1.12375	-1.40988	-0.510946	-0.762973	0.591021	0.193335	0.649988	-0.0570946	-0.0332612	-0.367498	-0.610651	1.21713	-0.297551
-1.78009	0.430969	0.078865	-0.499717	0.127393	1.22199	0.27206	1.30869	1.55212	-0.369162	-0.196085	0.218515	-0.429688	0.339978	0.0722139	-0.449466	-0.0376927	-0.56399	0.646367	-0.761157	-0.929106	-0.207261	0.348508	-0.907065	0.299555	-0.325358	-0.816014	-0.661019	-0.333397	-0.384276	0.0794955	-0.206488	-0.497865	-0.201521	-0.0870384	-0.416992	-1.13236	-1.40009	-0.5009	-0.75997	0.602429	0.191166	0.648306	-0.0644774	-0.0338666	-0.3517	-0.609512	1.22047	-0.305391
-1.77599	0.434893	0.0713475	-0.517046	0.11567	1.21634	0.259501	1.30762	1.55234	-0.366479	-0.186257	0.223371	-0.440924	0.341444	0.0622474	-0.451785	-0.0387333	-0.579017	0.640372	-0.76489	-0.914827	-0.224541	0.354969	-0.907807	0.291849	-0.322597	-0.820543	-0.664991	-0.342028	-0.388628	0.0746375	-0.211393	-0.49443	-0.208135	-0.0882246	-0.434906	-1.14091	-1.39043	-0.491863	-0.757124	0.614153	0.188726	0.64637	-0.0713494	-0.0342289	-0.336564	-0.608995	1.22385	-0.313004
-1.77189	0.43767	0.0638887	-0.534543	0.105234	1.21004	0.245929	1.30652	1.55089	-0.362794	-0.17643	0.228116	-0.4524	0.342366	0.0527243	-0.45397	-0.039447	-0.593665	0.634156	-0.76865	-0.900052	-0.242576	0.363526	-0.908281	0.284303	-0.319495	-0.824818	-0.668721	-0.35189	-0.393186	0.0695139	-0.216255	-0.490573	-0.215855	-0.0890766	-0.45277	-1.14932	-1.38109	-0.483836	-0.754471	0.626042	0.186017	0.644215	-0.0777648	-0.0343374	-0.322369	-0.609074	1.22727	-0.320304
-1.76778	0.439077	0.0564595	-0.552366	0.0961043	1.20307	0.231164	1.30539	1.54772	-0.358259	-0.166683	0.232773	-0.46402	0.34276	0.0434988	-0.455973	-0.0398519	-0.608008	0.627709	-0.772421	-0.884827	-0.261472	0.37451	-0.908484	0.276803	-0.316148	-0.828755	-0.672201	-0.362956	-0.397943	0.0641683	-0.220973	-0.486283	-0.224561	-0.0894955	-0.470455	-1.15749	-1.37218	-0.476794	-0.752032	0.637971	0.183049	0.64189	-0.0838061	-0.0341969	-0.309363	-0.609702	1.23073	-0.327212
-1.76368	0.438924	0.0490283	-0.570668	0.088278	1.19543	0.21504	1.30423	1.54281	-0.353013	-0.157096	0.237369	-0.475684	0.342657	0.0343787	-0.457749	-0.0399903	-0.622131	0.621029	-0.776165	-0.869222	-0.281281	0.388133	-0.908409	0.269228	-0.312675	-0.832271	-0.67543	-0.375159	-0.402885	0.05865	-0.225448	-0.481567	-0.234092	-0.0893749	-0.487823	-1.16534	-1.36378	-0.470693	-0.749815	0.649842	0.179835	0.639456	-0.0895806	-0.03383	-0.297751	-0.610812	1.23421	-0.333662
-1.75958	0.437063	0.041563	-0.589585	0.0817208	1.18713	0.197427	1.30304	1.53625	-0.347173	-0.147742	0.241932	-0.487284	0.342103	0.025141	-0.459259	-0.0399271	-0.636124	0.614123	-0.779826	-0.85333	-0.301999	0.404483	-0.908049	0.26145	-0.309205	-0.835281	-0.678417	-0.388398	-0.407993	0.0530135	-0.229589	-0.476452	-0.244246	-0.0886057	-0.504736	-1.17278	-1.35587	-0.465473	-0.747816	0.661588	0.176383	0.636981	-0.0952154	-0.0332786	-0.287681	-0.612329	1.23767	-0.3396
-1.75548	0.4334	0.0340325	-0.609234	0.0763666	1.17818	0.17826	1.3018	1.52815	-0.34083	-0.138686	0.24649	-0.498717	0.341151	0.0155517	-0.460468	-0.0397459	-0.650069	0.607006	-0.783328	-0.837268	-0.323559	0.423509	-0.907394	0.253351	-0.305877	-0.837706	-0.681173	-0.402539	-0.413245	0.0473173	-0.233319	-0.470989	-0.25479	-0.0870819	-0.521062	-1.17972	-1.34835	-0.461063	-0.746021	0.673172	0.172697	0.634536	-0.100851	-0.0326043	-0.279236	-0.614165	1.24104	-0.344982
-1.75138	0.427899	0.0264085	-0.629699	0.072114	1.16862	0.157564	1.30053	1.51867	-0.334055	-0.12998	0.251068	-0.509878	0.339859	0.00538687	-0.461348	-0.0395445	-0.664037	0.599703	-0.786582	-0.821165	-0.345842	0.445033	-0.906438	0.244826	-0.302831	-0.83947	-0.683715	-0.417423	-0.418612	0.0416222	-0.236579	-0.46525	-0.265466	-0.0847079	-0.536687	-1.18611	-1.34106	-0.457391	-0.744405	0.684586	0.168767	0.63219	-0.106632	-0.031887	-0.272426	-0.616237	1.24425	-0.349773
-1.74728	0.420586	0.0186674	-0.651033	0.0688267	1.15848	0.135469	1.2992	1.50801	-0.326893	-0.121661	0.255689	-0.520673	0.338282	-0.00554763	-0.461879	-0.0394289	-0.678073	0.592244	-0.789498	-0.80516	-0.368673	0.468758	-0.905173	0.23579	-0.300199	-0.840502	-0.686065	-0.432874	-0.424059	0.0359909	-0.239327	-0.459328	-0.276	-0.0814048	-0.55152	-1.19189	-1.33377	-0.454384	-0.742943	0.695841	0.164572	0.63	-0.112699	-0.0312223	-0.267186	-0.618462	1.24723	-0.353944
-1.74318	0.411552	0.0107912	-0.673252	0.0663339	1.14782	0.112221	1.29781	1.49638	-0.319368	-0.113751	0.260366	-0.531016	0.336466	-0.0173973	-0.462047	-0.039506	-0.692198	0.584666	-0.791984	-0.789388	-0.391845	0.494291	-0.903597	0.226183	-0.298097	-0.840744	-0.688239	-0.448699	-0.429547	0.0304854	-0.241544	-0.453332	-0.286114	-0.0771167	-0.565501	-1.19705	-1.32622	-0.451977	-0.741602	0.706972	0.160081	0.628012	-0.119178	-0.0307167	-0.263384	-0.620765	1.24987	-0.357473
-1.73907	0.40095	0.0027688	-0.696337	0.0644337	1.13667	0.0881799	1.29634	1.48398	-0.311489	-0.106253	0.265107	-0.540834	0.334446	-0.0302447	-0.461846	-0.0398768	-0.706402	0.57701	-0.793961	-0.773974	-0.415123	0.521168	-0.901714	0.215969	-0.296619	-0.840142	-0.690258	-0.464699	-0.435027	0.0251653	-0.243232	-0.447382	-0.295537	-0.0718163	-0.57861	-1.20157	-1.31811	-0.450113	-0.740351	0.71802	0.155252	0.626255	-0.126173	-0.030482	-0.260827	-0.623081	1.25208	-0.360343
-1.73497	0.388992	-0.00540436	-0.720236	0.0628973	1.12509	0.0638107	1.29478	1.47097	-0.303252	-0.0991528	0.269912	-0.550071	0.332241	-0.0440991	-0.461274	-0.0406289	-0.720644	0.569315	-0.79537	-0.759026	-0.438266	0.548883	-0.899533	0.205136	-0.29583	-0.838659	-0.692136	-0.480671	-0.440441	0.0200855	-0.244412	-0.441605	-0.304015	-0.0655081	-0.590865	-1.20547	-1.30917	-0.448749	-0.739161	0.729033	0.150045	0.624735	-0.133756	-0.0306284	-0.259274	-0.62536	1.25378	-0.362536
-1.73087	0.375935	-0.0137263	-0.744867	0.0614757	1.11315	0.0396663	1.29311	1.45752	-0.294649	-0.0924233	0.274768	-0.558684	0.329853	-0.0588925	-0.460333	-0.0418305	-0.734856	0.561619	-0.796175	-0.74463	-0.461043	0.57692	-0.897072	0.1937	-0.29576	-0.836269	-0.693886	-0.496416	-0.445722	0.0152941	-0.245124	-0.436123	-0.311325	-0.0582293	-0.602327	-1.20876	-1.29915	-0.447853	-0.738004	0.740061	0.144419	0.623439	-0.141959	-0.0312571	-0.258452	-0.627561	1.25486	-0.364043
-1.72677	0.362072	-0.0221891	-0.770124	0.0599079	1.1009	0.0163602	1.2913	1.4437	-0.285669	-0.0860218	0.279656	-0.56665	0.327267	-0.0744806	-0.459027	-0.0435246	-0.748945	0.553953	-0.796376	-0.730848	-0.483249	0.604782	-0.89436	0.181694	-0.296402	-0.832962	-0.695515	-0.511736	-0.450793	0.010829	-0.245423	-0.431053	-0.317278	-0.0500491	-0.613098	-1.21148	-1.28784	-0.447404	-0.736857	0.751145	0.138345	0.62233	-0.150776	-0.0324534	-0.25808	-0.629659	1.25528	-0.364859
-1.72267	0.347718	-0.0307811	-0.795885	0.0579303	1.0884	-0.00546535	1.28934	1.42959	-0.276308	-0.079895	0.284544	-0.573961	0.324456	-0.0906498	-0.45736	-0.0457258	-0.762799	0.546343	-0.796004	-0.717715	-0.504715	0.632017	-0.891434	0.169171	-0.297712	-0.828744	-0.69703	-0.526443	-0.455568	0.0067158	-0.245377	-0.426499	-0.321735	-0.0410646	-0.623314	-1.21368	-1.27511	-0.447392	-0.735702	0.762324	0.131811	0.621355	-0.160154	-0.0342805	-0.25788	-0.631639	1.25496	-0.364983
-1.71857	0.333192	-0.0394875	-0.822017	0.0552867	1.07573	-0.025176	1.28721	1.41518	-0.266571	-0.073982	0.289389	-0.580625	0.321384	-0.107129	-0.45534	-0.0484183	-0.776299	0.538804	-0.795129	-0.705246	-0.52532	0.658238	-0.888342	0.156197	-0.299609	-0.823635	-0.698433	-0.54036	-0.45995	0.00296516	-0.245062	-0.422548	-0.324608	-0.0313952	-0.63314	-1.2154	-1.26093	-0.447811	-0.734523	0.773625	0.124823	0.620443	-0.169998	-0.0367747	-0.257608	-0.633495	1.25388	-0.36443
-1.71446	0.318805	-0.0482927	-0.848385	0.0517392	1.06293	-0.0421821	1.28489	1.40044	-0.256474	-0.0682179	0.294139	-0.586665	0.318011	-0.123605	-0.45297	-0.0515565	-0.789321	0.53134	-0.793853	-0.693439	-0.544994	0.683144	-0.88514	0.142848	-0.301983	-0.817672	-0.699725	-0.553323	-0.463841	-0.000429567	-0.24456	-0.419266	-0.325864	-0.0211743	-0.642764	-1.21671	-1.24534	-0.448657	-0.733307	0.785068	0.117415	0.619516	-0.18017	-0.0399418	-0.25706	-0.635231	1.25202	-0.363226
-1.71036	0.30484	-0.0571818	-0.87486	0.0470783	1.05007	-0.0559742	1.28238	1.38533	-0.246047	-0.0625368	0.298733	-0.592113	0.314303	-0.139742	-0.450254	-0.0550677	-0.801749	0.523944	-0.792305	-0.682276	-0.563717	0.706522	-0.881892	0.129208	-0.304694	-0.810909	-0.700909	-0.565187	-0.467137	-0.00349419	-0.243956	-0.416699	-0.325533	-0.0105404	-0.652381	-1.21767	-1.22846	-0.449925	-0.732043	0.796671	0.109638	0.618487	-0.190498	-0.043757	-0.256098	-0.636854	1.24939	-0.361416
-1.70626	0.291542	-0.0661416	-0.901319	0.0411325	1.03719	-0.0661531	1.2797	1.36978	-0.235338	-0.0568768	0.303103	-0.597015	0.310233	-0.1552	-0.447195	-0.0588563	-0.813482	0.516598	-0.790639	-0.671735	-0.581514	0.728254	-0.878669	0.115363	-0.307588	-0.803409	-0.701988	-0.575834	-0.469739	-0.00627489	-0.243336	-0.414868	-0.323701	0.000372371	-0.662185	-1.21836	-1.21051	-0.451603	-0.730718	0.808445	0.101568	0.617274	-0.20078	-0.0481655	-0.254649	-0.638374	1.24599	-0.359065
-1.70216	0.279107	-0.0751617	-0.927658	0.0337768	1.02432	-0.072454	1.27685	1.35372	-0.224407	-0.0511797	0.307175	-0.601422	0.30579	-0.169655	-0.443796	-0.0628102	-0.824443	0.509276	-0.789017	-0.661792	-0.598444	0.748308	-0.875544	0.101404	-0.310495	-0.795248	-0.702968	-0.585172	-0.471553	-0.00883886	-0.242784	-0.413774	-0.320512	0.0114435	-0.67236	-1.21887	-1.19177	-0.453669	-0.729319	0.820404	0.0932934	0.615797	-0.210793	-0.0530861	-0.252718	-0.639802	1.24188	-0.356263
-1.69806	0.267674	-0.0842349	-0.95379	0.0249384	1.01148	-0.0747594	1.27386	1.33711	-0.213327	-0.0453969	0.310872	-0.605389	0.300981	-0.182818	-0.440061	-0.0668075	-0.83458	0.501941	-0.787602	-0.652423	-0.61459	0.766734	-0.87259	0.0874183	-0.313246	-0.78651	-0.703859	-0.593148	-0.472501	-0.0112734	-0.242383	-0.413396	-0.316166	0.0225746	-0.683066	-1.21929	-1.17255	-0.456092	-0.727827	0.832564	0.0849096	0.613988	-0.220302	-0.0584168	-0.250382	-0.641146	1.2371	-0.353124
-1.69396	0.257323	-0.0933571	-0.979649	0.014602	0.998665	-0.0731046	1.27077	1.31993	-0.202182	-0.0394905	0.314115	-0.608974	0.295831	-0.194449	-0.435994	-0.070724	-0.843876	0.494552	-0.786547	-0.643608	-0.630042	0.783645	-0.869877	0.0734965	-0.315676	-0.777281	-0.704675	-0.59975	-0.472522	-0.0136843	-0.242212	-0.413695	-0.31091	0.0336954	-0.694436	-1.21972	-1.15319	-0.458827	-0.726219	0.844944	0.0765101	0.611795	-0.229067	-0.0640408	-0.247782	-0.642412	1.23169	-0.349785
-1.68985	0.248075	-0.102527	-1.00519	0.00281006	0.985854	-0.0676712	1.26763	1.30221	-0.191061	-0.0334334	0.316831	-0.612237	0.290384	-0.20437	-0.431605	-0.0744401	-0.852344	0.487062	-0.785983	-0.635334	-0.644886	0.799204	-0.86747	0.0597263	-0.317631	-0.767652	-0.705436	-0.605012	-0.471579	-0.0161925	-0.242348	-0.414615	-0.305035	0.0447682	-0.706562	-1.22027	-1.13403	-0.461818	-0.724467	0.857571	0.0681766	0.609181	-0.236856	-0.0698346	-0.245118	-0.643602	1.22573	-0.346407
-1.68575	0.239897	-0.111746	-1.03039	-0.0103366	0.973002	-0.0587719	1.26446	1.28402	-0.180056	-0.0272106	0.318952	-0.615235	0.284702	-0.212468	-0.426907	-0.0778474	-0.860031	0.479427	-0.786007	-0.627589	-0.659189	0.813608	-0.865423	0.0461945	-0.318976	-0.757707	-0.706166	-0.609019	-0.469661	-0.0189297	-0.242866	-0.416086	-0.298867	0.0557895	-0.719498	-1.22104	-1.11539	-0.464997	-0.722535	0.870471	0.0599703	0.606125	-0.243451	-0.0756755	-0.242625	-0.644713	1.21926	-0.343166
-1.68165	0.232709	-0.121017	-1.05525	-0.0246834	0.960046	-0.0468272	1.26132	1.26546	-0.169253	-0.0208199	0.32042	-0.618023	0.278855	-0.218704	-0.421917	-0.0808541	-0.867012	0.471602	-0.786678	-0.620363	-0.672994	0.827067	-0.863778	0.0329867	-0.319601	-0.747527	-0.706892	-0.611905	-0.466787	-0.0220321	-0.243836	-0.418025	-0.292755	0.0667882	-0.733256	-1.22213	-1.09751	-0.468288	-0.720383	0.883676	0.0519239	0.602628	-0.24866	-0.081449	-0.24056	-0.645736	1.21235	-0.340245
-1.67755	0.226396	-0.130341	-1.07976	-0.0400272	0.946906	-0.0323371	1.25824	1.24667	-0.158728	-0.0142708	0.321188	-0.620654	0.272916	-0.223106	-0.416661	-0.0833884	-0.873381	0.463546	-0.788009	-0.613641	-0.686307	0.839787	-0.862563	0.0201874	-0.319419	-0.737182	-0.707645	-0.613851	-0.463006	-0.0256341	-0.245328	-0.420342	-0.287064	0.0778229	-0.747804	-1.22362	-1.08061	-0.471609	-0.717965	0.897211	0.0440368	0.598702	-0.25232	-0.0870557	-0.23918	-0.646661	1.20505	-0.337834
-1.67345	0.220824	-0.139723	-1.10396	-0.0561245	0.933491	-0.0158499	1.25523	1.22784	-0.148545	-0.00758324	0.321226	-0.623173	0.266957	-0.225763	-0.411169	-0.0854019	-0.879251	0.455225	-0.78997	-0.607404	-0.699108	0.851961	-0.86179	0.0078803	-0.318375	-0.726731	-0.708458	-0.615079	-0.458397	-0.0298604	-0.247405	-0.422936	-0.282161	0.088975	-0.763075	-1.22556	-1.06481	-0.474878	-0.715232	0.911095	0.0362726	0.594378	-0.254308	-0.092416	-0.238726	-0.647473	1.1974	-0.336111
-1.66935	0.215849	-0.149164	-1.12786	-0.072701	0.919703	0.00206918	1.25229	1.20916	-0.138746	-0.0007858	0.320519	-0.625622	0.261038	-0.22682	-0.405477	-0.08687	-0.884737	0.446615	-0.792485	-0.60162	-0.711342	0.863754	-0.861455	-0.00385148	-0.316441	-0.716221	-0.709363	-0.615841	-0.453061	-0.0348184	-0.250125	-0.425706	-0.278405	0.100342	-0.778967	-1.22798	-1.05014	-0.478011	-0.712135	0.925334	0.0285604	0.589695	-0.254546	-0.0974745	-0.239403	-0.648155	1.18943	-0.335236
-1.66525	0.21134	-0.158666	-1.15151	-0.0894626	0.905446	0.0208661	1.24941	1.19082	-0.129352	0.00608566	0.319073	-0.628037	0.255201	-0.22646	-0.399625	-0.0877923	-0.889953	0.437696	-0.795442	-0.596241	-0.722939	0.875291	-0.861538	-0.0149247	-0.313618	-0.705682	-0.710392	-0.616406	-0.447125	-0.0405912	-0.253541	-0.428542	-0.27613	0.112027	-0.795356	-1.23087	-1.03658	-0.480933	-0.708624	0.939917	0.0207999	0.584703	-0.253002	-0.102201	-0.241368	-0.648692	1.18117	-0.335344
-1.66114	0.207188	-0.16823	-1.17494	-0.106107	0.890632	0.0400213	1.24655	1.173	-0.12036	0.0129895	0.316907	-0.630447	0.249468	-0.224897	-0.393655	-0.0881905	-0.895	0.428463	-0.798701	-0.591205	-0.733815	0.886654	-0.862004	-0.0252559	-0.309936	-0.695135	-0.711573	-0.617048	-0.440728	-0.0472315	-0.25769	-0.431338	-0.275634	0.124131	-0.812097	-1.23416	-1.02404	-0.483571	-0.704656	0.954813	0.0128682	0.579455	-0.249695	-0.10659	-0.244724	-0.649067	1.17264	-0.336527
-1.65704	0.20332	-0.177855	-1.19817	-0.122338	0.875189	0.0590671	1.24364	1.15586	-0.11174	0.01988	0.314058	-0.632874	0.243836	-0.222357	-0.387611	-0.0881072	-0.899962	0.418916	-0.802107	-0.586427	-0.743894	0.897878	-0.862803	-0.0347609	-0.305449	-0.684586	-0.712931	-0.618027	-0.434016	-0.054757	-0.262597	-0.433988	-0.277165	0.136744	-0.829039	-1.23776	-1.01236	-0.485865	-0.700191	0.969968	0.00463101	0.574008	-0.244691	-0.110659	-0.24951	-0.649272	1.16385	-0.338839
-1.65294	0.199708	-0.187542	-1.22123	-0.137873	0.859069	0.0775975	1.24062	1.13953	-0.103443	0.0267097	0.31058	-0.635332	0.23828	-0.219071	-0.381534	-0.0876019	-0.9049	0.409066	-0.805501	-0.581806	-0.753118	0.908944	-0.863876	-0.0433545	-0.300232	-0.67403	-0.714487	-0.619578	-0.427139	-0.0631483	-0.26827	-0.43639	-0.280911	0.149934	-0.846028	-1.24149	-1.00137	-0.487764	-0.6952	0.985304	-0.00404523	0.568418	-0.238103	-0.114447	-0.255706	-0.649299	1.1548	-0.34228
-1.64884	0.196378	-0.197291	-1.24414	-0.152459	0.842249	0.0952704	1.23738	1.1241	-0.0953995	0.0334302	0.306534	-0.637827	0.232753	-0.215259	-0.375461	-0.086748	-0.909848	0.39893	-0.808735	-0.577222	-0.761461	0.919789	-0.865153	-0.0509509	-0.294381	-0.663456	-0.716255	-0.621895	-0.420237	-0.0723484	-0.274692	-0.43845	-0.286986	0.163744	-0.86292	-1.24518	-0.990881	-0.489224	-0.689662	1.00072	-0.0132807	0.562741	-0.230085	-0.118005	-0.263233	-0.64915	1.14549	-0.346798
-1.64474	0.193403	-0.2071	-1.26691	-0.165882	0.824736	0.111805	1.23384	1.10958	-0.0875296	0.0399939	0.301991	-0.640357	0.227193	-0.211124	-0.36942	-0.0856287	-0.914819	0.388534	-0.811682	-0.572542	-0.76894	0.930302	-0.866562	-0.0574646	-0.288003	-0.652849	-0.718245	-0.625123	-0.413442	-0.0822658	-0.281825	-0.440083	-0.295424	0.178183	-0.879582	-1.24859	-0.980702	-0.490215	-0.683568	1.01611	-0.0231695	0.55703	-0.220826	-0.121394	-0.271964	-0.648834	1.13594	-0.352292
-1.64064	0.190908	-0.216971	-1.28955	-0.177976	0.806569	0.12697	1.2299	1.09597	-0.0797469	0.0463551	0.297028	-0.642912	0.22153	-0.206839	-0.363433	-0.0843324	-0.919803	0.377906	-0.814247	-0.567622	-0.775622	0.940332	-0.868025	-0.0628121	-0.28122	-0.642191	-0.720459	-0.629349	-0.406863	-0.0927788	-0.289601	-0.441218	-0.306175	0.193226	-0.8959	-1.25146	-0.97068	-0.490711	-0.676921	1.03135	-0.0337687	0.551334	-0.210537	-0.124676	-0.281733	-0.648364	1.12614	-0.358613
-1.63653	0.189055	-0.226903	-1.31206	-0.188628	0.787811	0.140576	1.22549	1.08319	-0.0719682	0.0524687	0.291719	-0.645471	0.215692	-0.20255	-0.357509	-0.0829486	-0.924774	0.36708	-0.816373	-0.562318	-0.781623	0.949694	-0.869466	-0.0669138	-0.274156	-0.631466	-0.722897	-0.634605	-0.400589	-0.103743	-0.297929	-0.441799	-0.319102	0.208813	-0.911784	-1.25354	-0.960699	-0.490696	-0.669734	1.04629	-0.0450901	0.5457	-0.199444	-0.127911	-0.292344	-0.647765	1.1161	-0.365573
-1.63243	0.188036	-0.236894	-1.33444	-0.197786	0.768547	0.152459	1.22053	1.07115	-0.0641205	0.0582943	0.286139	-0.648007	0.209621	-0.198368	-0.351648	-0.0815629	-0.9297	0.35609	-0.818045	-0.556491	-0.78711	0.95818	-0.870814	-0.0696988	-0.26694	-0.62066	-0.72555	-0.640866	-0.394686	-0.115001	-0.306692	-0.441785	-0.333981	0.224846	-0.927168	-1.25457	-0.950695	-0.490155	-0.662035	1.06083	-0.0570953	0.540169	-0.187777	-0.131149	-0.303582	-0.647063	1.10584	-0.372952
-1.62833	0.188053	-0.24694	-1.35667	-0.205459	0.748876	0.162471	1.21499	1.0597	-0.0561486	0.0637929	0.280357	-0.650486	0.203271	-0.194371	-0.345837	-0.0802532	-0.93455	0.344971	-0.81929	-0.550018	-0.792282	0.965567	-0.872003	-0.0711083	-0.259698	-0.609766	-0.728407	-0.648059	-0.389194	-0.126389	-0.315753	-0.441152	-0.350514	0.2412	-0.942013	-1.25432	-0.940654	-0.48908	-0.653858	1.07483	-0.0696947	0.534783	-0.175753	-0.134425	-0.315226	-0.646291	1.09536	-0.380513
-1.62423	0.189307	-0.257034	-1.37874	-0.211715	0.728899	0.170468	1.20886	1.04869	-0.0480208	0.0689307	0.274435	-0.652868	0.196626	-0.190605	-0.340056	-0.0790844	-0.939298	0.33376	-0.820173	-0.542798	-0.797361	0.971629	-0.872974	-0.0711024	-0.252551	-0.598784	-0.731452	-0.656074	-0.384129	-0.137751	-0.324958	-0.439896	-0.368334	0.257724	-0.956303	-1.25261	-0.930613	-0.487464	-0.645249	1.08819	-0.0827511	0.529575	-0.163576	-0.13776	-0.327052	-0.645484	1.0847	-0.388014
-1.62013	0.191975	-0.267163	-1.40064	-0.216679	0.708711	0.176306	1.20217	1.03795	-0.039732	0.073677	0.268428	-0.655105	0.189698	-0.187088	-0.334274	-0.0781051	-0.943937	0.322489	-0.82079	-0.534765	-0.802573	0.976152	-0.873679	-0.0696654	-0.245612	-0.587721	-0.734665	-0.66477	-0.379489	-0.148946	-0.334145	-0.438028	-0.387021	0.274246	-0.970046	-1.24929	-0.920649	-0.485301	-0.636257	1.10085	-0.0960866	0.524579	-0.151417	-0.14115	-0.338842	-0.644674	1.07388	-0.39522
-1.61603	0.196193	-0.27731	-1.42234	-0.220526	0.688391	0.179842	1.19496	1.02731	-0.0313056	0.0780058	0.262384	-0.657151	0.182532	-0.183815	-0.328456	-0.0773432	-0.948478	0.311188	-0.821261	-0.525896	-0.80812	0.978945	-0.874084	-0.0668127	-0.238979	-0.57659	-0.73802	-0.673997	-0.37525	-0.159861	-0.343153	-0.435573	-0.406121	0.290587	-0.983271	-1.2443	-0.910863	-0.482588	-0.62694	1.11274	-0.109493	0.519821	-0.13942	-0.144577	-0.35039	-0.643892	1.06294	-0.401918
-1.61192	0.202044	-0.287454	-1.44383	-0.22347	0.667994	0.180936	1.18732	1.01663	-0.0227915	0.0818975	0.256341	-0.658954	0.175206	-0.18076	-0.322562	-0.0768034	-0.952955	0.299886	-0.821716	-0.516212	-0.814165	0.979853	-0.874162	-0.0625971	-0.232735	-0.565409	-0.741491	-0.683599	-0.371379	-0.170409	-0.351831	-0.432571	-0.42516	0.306566	-0.996023	-1.2376	-0.901365	-0.479322	-0.617355	1.12382	-0.122747	0.515321	-0.12769	-0.147999	-0.361499	-0.643164	1.05191	-0.407922
-1.60782	0.209541	-0.297567	-1.46508	-0.225754	0.64754	0.179464	1.17937	1.00578	-0.0142629	0.0853365	0.250334	-0.660465	0.16783	-0.177887	-0.316556	-0.0764649	-0.95743	0.288605	-0.822288	-0.50579	-0.820805	0.978767	-0.873905	-0.0571136	-0.226946	-0.554203	-0.745041	-0.693433	-0.367832	-0.180542	-0.360044	-0.429073	-0.443669	0.322007	-1.00836	-1.22927	-0.892257	-0.475503	-0.60756	1.13411	-0.135621	0.511092	-0.1163	-0.151361	-0.371986	-0.642507	1.04084	-0.413089
-1.60372	0.218618	-0.307619	-1.48607	-0.227636	0.627018	0.175326	1.17124	0.994685	-0.00580956	0.0883153	0.244389	-0.661637	0.160539	-0.175149	-0.310401	-0.076281	-0.961985	0.277365	-0.8231	-0.494756	-0.828058	0.975638	-0.873314	-0.050503	-0.221655	-0.542996	-0.748633	-0.703375	-0.364563	-0.19025	-0.367687	-0.425136	-0.4612	0.336753	-1.02034	-1.2194	-0.883614	-0.471137	-0.597609	1.1436	-0.147903	0.507139	-0.105295	-0.154593	-0.381681	-0.641931	1.02977	-0.417317
-1.59962	0.229126	-0.317579	-1.50677	-0.229375	0.606381	0.168461	1.16306	0.983298	0.0024694	0.0908328	0.238533	-0.662427	0.153485	-0.172497	-0.304067	-0.0761796	-0.966728	0.266181	-0.824258	-0.483287	-0.835851	0.970478	-0.872405	-0.042953	-0.216884	-0.531815	-0.752218	-0.713327	-0.361524	-0.199557	-0.374689	-0.420822	-0.477342	0.350668	-1.03205	-1.20818	-0.875468	-0.466229	-0.587552	1.15233	-0.159404	0.503457	-0.094694	-0.157619	-0.390424	-0.641438	1.01874	-0.420553
-1.59552	0.240831	-0.327416	-1.52714	-0.231217	0.585552	0.158861	1.15497	0.971614	0.0104744	0.0928962	0.232785	-0.662797	0.146828	-0.169886	-0.297531	-0.0760662	-0.971781	0.255063	-0.825842	-0.471601	-0.844015	0.963372	-0.871204	-0.0346962	-0.212632	-0.520686	-0.755744	-0.72322	-0.358671	-0.20852	-0.381019	-0.416195	-0.49174	0.363646	-1.04353	-1.1958	-0.867804	-0.460796	-0.577431	1.16035	-0.169978	0.500031	-0.0845058	-0.160357	-0.398068	-0.641021	1.00779	-0.422787
-1.59142	0.253416	-0.337107	-1.54716	-0.233384	0.564431	0.146582	1.14711	0.959673	0.0181139	0.0945202	0.227165	-0.662717	0.140727	-0.167274	-0.290783	-0.0758284	-0.977277	0.244017	-0.827901	-0.459951	-0.852291	0.954474	-0.869748	-0.0260043	-0.208874	-0.509633	-0.759151	-0.733013	-0.355961	-0.217218	-0.386689	-0.411319	-0.504101	0.375617	-1.05487	-1.18254	-0.860554	-0.454855	-0.567282	1.1677	-0.179524	0.496835	-0.0747342	-0.162734	-0.40448	-0.640666	0.99698	-0.424047
-1.58731	0.266497	-0.346634	-1.56676	-0.23606	0.542905	0.131753	1.13957	0.947553	0.0253127	0.0957277	0.221689	-0.662165	0.135328	-0.164629	-0.283817	-0.0753417	-0.983357	0.233043	-0.830453	-0.448607	-0.860344	0.944003	-0.868083	-0.0171789	-0.205565	-0.498673	-0.762373	-0.742696	-0.353358	-0.225752	-0.391751	-0.406255	-0.514207	0.386543	-1.06609	-1.16864	-0.853596	-0.448435	-0.557129	1.17444	-0.187992	0.493836	-0.0653897	-0.16468	-0.409541	-0.640351	0.986342	-0.424398
-1.58321	0.279628	-0.35599	-1.58589	-0.239381	0.520859	0.114574	1.13243	0.935364	0.0320178	0.0965502	0.216369	-0.661129	0.130755	-0.161931	-0.276642	-0.0744778	-0.990155	0.22214	-0.833485	-0.437843	-0.867784	0.93224	-0.866261	-0.00853863	-0.202639	-0.487824	-0.765339	-0.752278	-0.350828	-0.234226	-0.396299	-0.401058	-0.521916	0.396428	-1.07726	-1.15439	-0.846772	-0.44157	-0.546987	1.1806	-0.19539	0.490992	-0.0564972	-0.166144	-0.413148	-0.640054	0.975928	-0.423926
-1.57911	0.292326	-0.365184	-1.6045	-0.243431	0.49819	0.0953203	1.12574	0.923239	0.0382034	0.097027	0.211214	-0.659606	0.127103	-0.159175	-0.269275	-0.0731122	-0.997797	0.2113	-0.836958	-0.427922	-0.874198	0.919512	-0.86434	-0.00040323	-0.200018	-0.477096	-0.767975	-0.761786	-0.348337	-0.242744	-0.400453	-0.39578	-0.527166	0.405307	-1.08838	-1.14007	-0.839894	-0.434304	-0.536861	1.18624	-0.201772	0.488257	-0.0481019	-0.167091	-0.415222	-0.63975	0.965787	-0.422734
-1.57501	0.304092	-0.374236	-1.62249	-0.248239	0.474822	0.0743279	1.11949	0.911329	0.0438718	0.0972019	0.206226	-0.657601	0.124429	-0.156369	-0.26174	-0.0711332	-1.00639	0.200512	-0.840807	-0.419078	-0.879174	0.906182	-0.862375	0.0069244	-0.197609	-0.466495	-0.77021	-0.771255	-0.345847	-0.251402	-0.404361	-0.390463	-0.529973	0.413249	-1.09946	-1.12592	-0.832768	-0.426687	-0.526747	1.19138	-0.207241	0.485581	-0.0402721	-0.16751	-0.415711	-0.639414	0.955969	-0.42093
-1.57091	0.314431	-0.383184	-1.63978	-0.253776	0.450712	0.0519831	1.11364	0.899782	0.049053	0.0971256	0.201398	-0.655132	0.122749	-0.153537	-0.25407	-0.0684501	-1.01602	0.189765	-0.844957	-0.411501	-0.882346	0.892627	-0.860425	0.0131771	-0.195319	-0.456024	-0.771974	-0.780723	-0.343317	-0.260274	-0.408178	-0.385145	-0.530428	0.420346	-1.11051	-1.11219	-0.825213	-0.418781	-0.516634	1.19605	-0.211935	0.482914	-0.0330985	-0.167413	-0.414591	-0.639026	0.946522	-0.418618
-1.56681	0.322884	-0.392079	-1.65626	-0.259962	0.42586	0.0287033	1.10811	0.888743	0.0538004	0.0968501	0.196715	-0.652225	0.122038	-0.150717	-0.246302	-0.0649995	-1.02675	0.179044	-0.849323	-0.405329	-0.883417	0.879225	-0.858539	0.0181418	-0.193052	-0.445682	-0.773209	-0.79022	-0.340693	-0.269416	-0.412061	-0.379859	-0.528695	0.42671	-1.1215	-1.09908	-0.817083	-0.410652	-0.506502	1.20026	-0.216015	0.480209	-0.0266896	-0.166833	-0.411875	-0.638569	0.937494	-0.415893
-1.56271	0.329052	-0.400981	-1.67184	-0.266673	0.400314	0.0049168	1.10281	0.878334	0.058185	0.0964293	0.19215	-0.648917	0.122228	-0.147958	-0.238474	-0.0607511	-1.03858	0.168334	-0.853821	-0.400632	-0.882197	0.866326	-0.856763	0.0216753	-0.190722	-0.435463	-0.773867	-0.799768	-0.337911	-0.278857	-0.416154	-0.37463	-0.525	0.432465	-1.1324	-1.08674	-0.808287	-0.402376	-0.496326	1.20404	-0.21966	0.477425	-0.0211649	-0.165831	-0.407613	-0.638034	0.928927	-0.412835
-1.5586	0.33262	-0.40996	-1.68637	-0.273749	0.374175	-0.0189594	1.09758	0.868647	0.0622871	0.095915	0.187666	-0.645252	0.123216	-0.145321	-0.230628	-0.0557095	-1.0515	0.157619	-0.858376	-0.397415	-0.878615	0.854243	-0.85513	0.0237165	-0.188255	-0.42536	-0.773916	-0.809377	-0.334893	-0.288598	-0.420576	-0.369478	-0.51963	0.437734	-1.14315	-1.07532	-0.7988	-0.394031	-0.486077	1.20739	-0.223046	0.474528	-0.0166439	-0.16448	-0.401897	-0.637417	0.920856	-0.409505
-1.5545	0.333378	-0.419088	-1.69975	-0.28101	0.347586	-0.0425404	1.09228	0.859739	0.0661879	0.0953558	0.183211	-0.641283	0.124864	-0.142871	-0.222801	-0.0499149	-1.06545	0.146885	-0.862926	-0.395614	-0.872738	0.843229	-0.853663	0.0242935	-0.185595	-0.415362	-0.773343	-0.819037	-0.331546	-0.29862	-0.425416	-0.36442	-0.51292	0.442638	-1.15372	-1.0649	-0.788673	-0.385703	-0.475725	1.21033	-0.226341	0.471493	-0.013236	-0.162873	-0.394853	-0.636725	0.913306	-0.405947
-1.5504	0.331239	-0.428432	-1.71182	-0.288265	0.32073	-0.0654914	1.08675	0.851621	0.0699605	0.0947927	0.178725	-0.637069	0.127012	-0.140674	-0.215031	-0.0434403	-1.08033	0.13612	-0.867428	-0.395098	-0.864768	0.833463	-0.852373	0.0235243	-0.182705	-0.405454	-0.772158	-0.828726	-0.327768	-0.308881	-0.430723	-0.359469	-0.505246	0.447281	-1.16405	-1.05552	-0.778037	-0.377479	-0.465235	1.21288	-0.229695	0.468307	-0.0110277	-0.16111	-0.386646	-0.635971	0.906288	-0.402185
-1.5463	0.326245	-0.438053	-1.72247	-0.295329	0.29382	-0.0875423	1.08081	0.844259	0.0736625	0.0942587	0.174139	-0.632674	0.129484	-0.138795	-0.207352	-0.0363867	-1.09601	0.12531	-0.871861	-0.39568	-0.855034	0.825045	-0.851257	0.0216108	-0.179571	-0.39562	-0.770389	-0.838407	-0.323445	-0.319325	-0.436501	-0.354635	-0.497015	0.45175	-1.17409	-1.04722	-0.76709	-0.369442	-0.454576	1.21507	-0.233232	0.464968	-0.0100725	-0.159294	-0.377473	-0.635173	0.899797	-0.398233
-1.5422	0.318572	-0.447997	-1.73156	-0.302037	0.267083	-0.108495	1.07433	0.837574	0.0773295	0.0937761	0.169378	-0.628168	0.132099	-0.137287	-0.19979	-0.0288764	-1.11231	0.114448	-0.876225	-0.397126	-0.843973	0.817988	-0.850297	0.0188261	-0.176201	-0.385837	-0.768086	-0.848031	-0.318465	-0.329886	-0.442714	-0.349923	-0.488654	0.456109	-1.1838	-1.03997	-0.756089	-0.361676	-0.443717	1.21691	-0.237044	0.461486	-0.0103819	-0.157528	-0.367553	-0.634359	0.893805	-0.394091
-1.5381	0.308518	-0.458292	-1.73899	-0.308255	0.240748	-0.128227	1.06718	0.831444	0.0809722	0.0933551	0.164364	-0.62362	0.134676	-0.136191	-0.192372	-0.0210447	-1.12904	0.103524	-0.880541	-0.399164	-0.832094	0.812221	-0.849467	0.0154961	-0.172624	-0.376079	-0.765314	-0.857537	-0.312714	-0.340497	-0.449282	-0.345336	-0.480595	0.460397	-1.19313	-1.03373	-0.745325	-0.354255	-0.432628	1.21845	-0.241194	0.45788	-0.0119197	-0.155903	-0.357122	-0.633558	0.888268	-0.389758
-1.53399	0.296492	-0.468944	-1.74465	-0.313888	0.215032	-0.146684	1.05924	0.825713	0.0845761	0.0929912	0.159023	-0.6191	0.137049	-0.135526	-0.185116	-0.0130316	-1.14597	0.0925313	-0.88485	-0.401503	-0.819951	0.807593	-0.848728	0.011976	-0.168882	-0.366315	-0.762154	-0.866859	-0.306093	-0.351095	-0.45609	-0.340874	-0.473267	0.464626	-1.20207	-1.02843	-0.735103	-0.347241	-0.421283	1.21973	-0.245714	0.454182	-0.0145994	-0.1545	-0.346425	-0.632803	0.883119	-0.385229
-1.52989	0.282988	-0.479936	-1.74848	-0.318892	0.190128	-0.163876	1.05046	0.820199	0.0881039	0.0926673	0.153285	-0.614677	0.139068	-0.135289	-0.178036	-0.004973	-1.16287	0.0814622	-0.889206	-0.403844	-0.808091	0.803888	-0.848035	0.0086246	-0.165035	-0.35651	-0.758694	-0.875926	-0.298519	-0.361623	-0.462999	-0.336529	-0.467077	0.468788	-1.2106	-1.024	-0.725712	-0.340682	-0.409662	1.22076	-0.250609	0.450428	-0.0182853	-0.153383	-0.335705	-0.632128	0.878274	-0.380504
-1.52579	0.268557	-0.491227	-1.75043	-0.32327	0.16619	-0.179856	1.04078	0.814704	0.0915021	0.0923524	0.147094	-0.610417	0.140608	-0.135454	-0.171143	0.00300645	-1.1795	0.0703091	-0.893674	-0.405893	-0.797025	0.800836	-0.84734	0.00577698	-0.161144	-0.346623	-0.755027	-0.884661	-0.289933	-0.37204	-0.469847	-0.33229	-0.462397	0.472856	-1.21872	-1.02032	-0.717403	-0.334608	-0.397747	1.22159	-0.255862	0.446661	-0.0227975	-0.152598	-0.325192	-0.631567	0.873631	-0.375589
-1.52169	0.25377	-0.502756	-1.75052	-0.327075	0.143333	-0.194713	1.03022	0.809024	0.0947093	0.0920015	0.140407	-0.60638	0.141571	-0.135965	-0.164442	0.0107995	-1.19563	0.0590624	-0.898323	-0.407378	-0.78718	0.798138	-0.846594	0.00371905	-0.157277	-0.336611	-0.751239	-0.892985	-0.280307	-0.382316	-0.476468	-0.32814	-0.459553	0.47679	-1.22644	-1.01729	-0.710364	-0.329027	-0.385526	1.22223	-0.261441	0.442928	-0.0279191	-0.152171	-0.315095	-0.631152	0.869081	-0.370497
-1.51759	0.239188	-0.514446	-1.74876	-0.330407	0.121624	-0.20855	1.0188	0.802963	0.0976661	0.0915597	0.133197	-0.60262	0.141889	-0.136747	-0.157935	0.0183203	-1.21105	0.0477108	-0.903221	-0.408056	-0.778872	0.795475	-0.84575	0.00266565	-0.153494	-0.326428	-0.747413	-0.900815	-0.26965	-0.392437	-0.482699	-0.324055	-0.458811	0.480545	-1.23379	-1.01479	-0.704705	-0.323923	-0.372993	1.22269	-0.267306	0.439275	-0.0334066	-0.152109	-0.305597	-0.630911	0.864508	-0.365248
-1.51349	0.225323	-0.526205	-1.74525	-0.333399	0.101083	-0.22147	1.00657	0.796339	0.100327	0.0909628	0.125461	-0.599185	0.141522	-0.137702	-0.151619	0.025506	-1.22555	0.0362405	-0.908431	-0.407729	-0.772285	0.792538	-0.844766	0.00274395	-0.14985	-0.31603	-0.743612	-0.908066	-0.258005	-0.402403	-0.488391	-0.320004	-0.460365	0.484075	-1.2408	-1.0127	-0.70045	-0.319258	-0.360145	1.22296	-0.273413	0.435749	-0.0390012	-0.152403	-0.296843	-0.63087	0.859798	-0.359871
-1.50938	0.212607	-0.537937	-1.74011	-0.336211	0.0816889	-0.233568	0.993639	0.788998	0.102669	0.090141	0.117213	-0.596114	0.140457	-0.138721	-0.145489	0.0323164	-1.23897	0.0246355	-0.914005	-0.406244	-0.767459	0.789042	-0.84361	0.00398405	-0.146387	-0.305374	-0.739888	-0.91465	-0.245455	-0.412221	-0.493416	-0.315952	-0.464328	0.487345	-1.24752	-1.01089	-0.697531	-0.314967	-0.346988	1.22304	-0.279726	0.432393	-0.0444401	-0.153031	-0.288937	-0.631048	0.854846	-0.354397
-1.50528	0.201365	-0.549548	-1.73352	-0.339014	0.0633873	-0.244919	0.980099	0.780817	0.104704	0.0890211	0.108492	-0.593439	0.138707	-0.139688	-0.139537	0.0387318	-1.25118	0.0128782	-0.91998	-0.403504	-0.764289	0.78474	-0.842255	0.00631685	-0.143135	-0.294425	-0.736268	-0.920477	-0.232116	-0.421909	-0.497678	-0.311855	-0.470729	0.490329	-1.254	-1.00926	-0.695799	-0.310964	-0.333528	1.22288	-0.286212	0.429247	-0.049468	-0.153959	-0.281939	-0.631463	0.849561	-0.348859
-1.50118	0.191799	-0.56095	-1.72567	-0.341978	0.0460967	-0.255575	0.966073	0.771712	0.106483	0.0875318	0.099355	-0.591184	0.136303	-0.140489	-0.133751	0.0447492	-1.26209	0.00095071	-0.926379	-0.39947	-0.762545	0.779435	-0.840688	0.00957975	-0.140106	-0.283158	-0.732762	-0.925461	-0.218135	-0.431483	-0.501112	-0.307669	-0.479508	0.493021	-1.26028	-1.00769	-0.695032	-0.307144	-0.31978	1.22244	-0.292853	0.426348	-0.053847	-0.155147	-0.275862	-0.632128	0.84387	-0.343292
-1.49708	0.183973	-0.572067	-1.71683	-0.345257	0.0297207	-0.265566	0.951689	0.761639	0.108102	0.0856056	0.0898753	-0.589367	0.133295	-0.141023	-0.128117	0.0503779	-1.27164	-0.0111641	-0.933205	-0.394159	-0.761889	0.772991	-0.838903	0.0135304	-0.137299	-0.271558	-0.729358	-0.929518	-0.203685	-0.440961	-0.50369	-0.303347	-0.49052	0.495433	-1.26643	-1.0061	-0.694959	-0.303389	-0.30576	1.22169	-0.299646	0.423728	-0.0573646	-0.156552	-0.270672	-0.633052	0.837724	-0.337724
-1.49298	0.177817	-0.582843	-1.70725	-0.348977	0.0141585	-0.274903	0.937076	0.750595	0.109697	0.083185	0.0801413	-0.587997	0.129744	-0.141204	-0.12262	0.0556341	-1.27981	-0.0234803	-0.940446	-0.387644	-0.761914	0.765325	-0.836903	0.0178663	-0.1347	-0.259628	-0.726025	-0.932576	-0.188954	-0.450354	-0.50542	-0.298844	-0.503542	0.497594	-1.27248	-1.0044	-0.695281	-0.29957	-0.29149	1.22057	-0.3066	0.421418	-0.05984	-0.158131	-0.266291	-0.634242	0.831094	-0.332179
-1.48888	0.173136	-0.593242	-1.69722	-0.353224	-0.00068634	-0.283585	0.92236	0.738617	0.111447	0.0802238	0.0702506	-0.58708	0.125719	-0.140972	-0.11724	0.0605375	-1.28663	-0.036007	-0.948076	-0.380047	-0.762178	0.756412	-0.834697	0.0222491	-0.132283	-0.247388	-0.722721	-0.934579	-0.17414	-0.459668	-0.506343	-0.294119	-0.518281	0.499553	-1.2785	-1.00254	-0.695694	-0.295557	-0.276994	1.21903	-0.313737	0.419443	-0.061127	-0.159843	-0.262601	-0.635702	0.823972	-0.326676
-1.48478	0.169624	-0.603249	-1.68702	-0.358042	-0.0148983	-0.291604	0.907659	0.725779	0.113558	0.0766911	0.0603054	-0.586613	0.121296	-0.140296	-0.111961	0.065107	-1.29213	-0.0487465	-0.956054	-0.371534	-0.762246	0.74627	-0.832301	0.0263321	-0.130013	-0.234878	-0.719391	-0.935494	-0.159439	-0.468896	-0.506528	-0.28914	-0.53439	0.501373	-1.28451	-1.00048	-0.695917	-0.291226	-0.2623	1.21706	-0.32109	0.417827	-0.0611161	-0.16165	-0.259448	-0.637433	0.81637	-0.321222
-1.48067	0.166896	-0.612872	-1.67693	-0.36342	-0.0285446	-0.298951	0.893082	0.712183	0.116256	0.0725742	0.0504076	-0.58659	0.116553	-0.139171	-0.106762	0.0693591	-1.29639	-0.0616927	-0.96433	-0.362303	-0.761726	0.734952	-0.82973	0.0297886	-0.12785	-0.222156	-0.715975	-0.935316	-0.14504	-0.478028	-0.506068	-0.283887	-0.551484	0.503124	-1.29056	-0.998204	-0.695712	-0.286465	-0.247435	1.21462	-0.328699	0.416594	-0.0597336	-0.163518	-0.25665	-0.639434	0.808311	-0.31582
-1.47657	0.164514	-0.622137	-1.66721	-0.369301	-0.0416732	-0.30563	0.878724	0.697956	0.119773	0.0678785	0.0406541	-0.586999	0.11157	-0.13762	-0.101624	0.0733066	-1.29948	-0.0748294	-0.972849	-0.352574	-0.7603	0.722531	-0.827004	0.0323382	-0.125753	-0.209299	-0.712413	-0.934077	-0.131114	-0.487043	-0.505072	-0.278356	-0.569159	0.504882	-1.29667	-0.995715	-0.694902	-0.281182	-0.232433	1.21171	-0.336606	0.415766	-0.05694	-0.165419	-0.25401	-0.641701	0.799825	-0.310463
-1.47247	0.162023	-0.631087	-1.65807	-0.375579	-0.0543131	-0.311656	0.864668	0.683242	0.124327	0.0626299	0.0311321	-0.587822	0.106426	-0.13569	-0.09653	0.0769593	-1.30149	-0.0881298	-0.981556	-0.342576	-0.757753	0.709085	-0.824139	0.0337703	-0.123682	-0.196398	-0.708648	-0.931849	-0.117812	-0.495914	-0.503662	-0.272558	-0.58701	0.50672	-1.30288	-0.993036	-0.693379	-0.275308	-0.217327	1.20834	-0.344852	0.415361	-0.0527263	-0.167327	-0.25132	-0.644229	0.790946	-0.305139
-1.46837	0.158988	-0.639776	-1.64971	-0.382107	-0.0664765	-0.317062	0.850986	0.668192	0.13011	0.0568721	0.0219153	-0.589035	0.101198	-0.133441	-0.0914616	0.0803252	-1.30252	-0.101557	-0.990397	-0.332534	-0.753983	0.694691	-0.821152	0.0339624	-0.1216	-0.183558	-0.704633	-0.928746	-0.105256	-0.504611	-0.501961	-0.266527	-0.60465	0.508701	-1.3092	-0.990204	-0.691114	-0.268809	-0.202152	1.20454	-0.353471	0.415399	-0.047111	-0.169217	-0.248376	-0.647007	0.7817	-0.299831
-1.46427	0.155021	-0.648263	-1.64225	-0.388709	-0.078164	-0.321899	0.837736	0.652958	0.137272	0.0506653	0.0130611	-0.590608	0.0959595	-0.130943	-0.0864038	0.0834132	-1.30265	-0.115064	-0.999325	-0.322652	-0.749006	0.679406	-0.818056	0.0328901	-0.119475	-0.170888	-0.70033	-0.924922	-0.0935383	-0.513105	-0.500091	-0.260315	-0.621727	0.510878	-1.31564	-0.987263	-0.68815	-0.261679	-0.186946	1.20035	-0.362484	0.415894	-0.0401359	-0.171068	-0.244987	-0.650024	0.772109	-0.294517
-1.46017	0.149812	-0.656609	-1.63577	-0.39519	-0.0893696	-0.326239	0.824967	0.637689	0.145909	0.0440827	0.00460889	-0.592503	0.0907795	-0.128263	-0.0813432	0.0862344	-1.30198	-0.128597	-1.0083	-0.313103	-0.742946	0.663273	-0.814861	0.030631	-0.117282	-0.1585	-0.695713	-0.920569	-0.0827229	-0.521365	-0.498169	-0.253995	-0.637934	0.513284	-1.3222	-0.984262	-0.684597	-0.25395	-0.171748	1.19583	-0.3719	0.41686	-0.031862	-0.172857	-0.240987	-0.653262	0.762182	-0.289174
-1.45606	0.143147	-0.664872	-1.63032	-0.401349	-0.100086	-0.330168	0.812717	0.622521	0.156051	0.0372061	-0.00342064	-0.594673	0.0857207	-0.125463	-0.0762687	0.0888044	-1.3006	-0.142096	-1.0173	-0.304016	-0.736025	0.646313	-0.811578	0.0273601	-0.115	-0.146497	-0.69077	-0.915912	-0.0728429	-0.529366	-0.496298	-0.247659	-0.653026	0.515931	-1.32886	-0.981246	-0.680616	-0.245686	-0.156596	1.19103	-0.381707	0.418304	-0.0223666	-0.174559	-0.236244	-0.6567	0.751918	-0.283775
-1.45196	0.134923	-0.673102	-1.62588	-0.406993	-0.110313	-0.333786	0.801015	0.607574	0.167658	0.0301216	-0.0110247	-0.597064	0.0808375	-0.122588	-0.0711715	0.0911439	-1.29859	-0.155499	-1.02629	-0.295467	-0.72853	0.628533	-0.808216	0.0233371	-0.112615	-0.134974	-0.685503	-0.911193	-0.0639041	-0.537089	-0.494569	-0.241412	-0.666816	0.518811	-1.3356	-0.978249	-0.676402	-0.236984	-0.141533	1.18602	-0.391876	0.420229	-0.0117398	-0.176152	-0.23067	-0.660313	0.741308	-0.278294
-1.44786	0.125144	-0.68134	-1.62237	-0.41195	-0.120058	-0.337202	0.789881	0.59295	0.180623	0.0229134	-0.0182165	-0.599612	0.0761742	-0.119664	-0.066045	0.093278	-1.29603	-0.168745	-1.03529	-0.287471	-0.720791	0.609933	-0.804786	0.0188868	-0.110115	-0.124005	-0.679924	-0.906664	-0.0558878	-0.544518	-0.493056	-0.235369	-0.679187	0.521891	-1.34239	-0.97529	-0.672165	-0.227965	-0.1266	1.18084	-0.402356	0.422629	-8.35e-05	-0.177607	-0.224224	-0.664071	0.730333	-0.272702
-1.44376	0.113919	-0.689613	-1.6197	-0.416082	-0.129341	-0.340529	0.779323	0.578732	0.194769	0.0156601	-0.0250226	-0.602246	0.0717633	-0.116699	-0.0608849	0.0952353	-1.29303	-0.181776	-1.04428	-0.279983	-0.713145	0.590518	-0.801297	0.0143754	-0.107489	-0.113641	-0.674056	-0.902571	-0.048754	-0.551645	-0.491817	-0.229649	-0.690083	0.525122	-1.34918	-0.972367	-0.668112	-0.218772	-0.111838	1.17556	-0.413075	0.425494	0.0124911	-0.178898	-0.216921	-0.667942	0.718976	-0.266973
-1.43966	0.101445	-0.697939	-1.61773	-0.419291	-0.138201	-0.343878	0.769339	0.564983	0.209861	0.00842921	-0.0314789	-0.604887	0.0676241	-0.113681	-0.0556886	0.0970439	-1.28968	-0.194543	-1.05327	-0.272898	-0.705909	0.570309	-0.797767	0.0101817	-0.104728	-0.103908	-0.667926	-0.89914	-0.0424449	-0.558467	-0.49089	-0.224367	-0.699504	0.52844	-1.35588	-0.969452	-0.664429	-0.209564	-0.0972871	1.17021	-0.423947	0.428805	0.0258639	-0.179998	-0.208829	-0.671887	0.707221	-0.261081
-1.43556	0.0879879	-0.706321	-1.6163	-0.421526	-0.146689	-0.347357	0.759911	0.551748	0.22562	0.00127254	-0.0376268	-0.60745	0.0637614	-0.110584	-0.0504554	0.0987285	-1.28609	-0.207005	-1.06227	-0.266058	-0.699352	0.549357	-0.794211	0.00666894	-0.101822	-0.094803	-0.66157	-0.896562	-0.0368879	-0.564984	-0.490301	-0.219632	-0.7075	0.531772	-1.36243	-0.966493	-0.661266	-0.200503	-0.082985	1.16481	-0.434869	0.432535	0.0399056	-0.180877	-0.200074	-0.675867	0.695061	-0.255003
-1.43145	0.0738543	-0.714756	-1.61525	-0.422792	-0.154871	-0.351061	0.751005	0.539058	0.241732	-0.00577654	-0.0435091	-0.609847	0.0601654	-0.107374	-0.045186	0.100305	-1.2824	-0.219132	-1.07129	-0.259266	-0.693674	0.527751	-0.79065	0.00415724	-0.098761	-0.0862962	-0.655021	-0.89498	-0.0319978	-0.571201	-0.490056	-0.215535	-0.714159	0.53504	-1.36873	-0.963413	-0.658732	-0.191754	-0.0689662	1.15937	-0.445726	0.436649	0.0544779	-0.181507	-0.190831	-0.679839	0.682504	-0.248722
-1.42735	0.0593654	-0.723229	-1.6144	-0.423145	-0.162827	-0.355074	0.742567	0.526929	0.25787	-0.0127025	-0.0491657	-0.61199	0.0568127	-0.104019	-0.0398826	0.101778	-1.27873	-0.230907	-1.08034	-0.252302	-0.68899	0.505625	-0.787109	0.00289976	-0.0955379	-0.0783315	-0.648315	-0.894484	-0.0276785	-0.577125	-0.490148	-0.212146	-0.719593	0.538175	-1.37467	-0.960108	-0.65688	-0.18347	-0.0552607	1.15389	-0.456402	0.441107	0.069432	-0.181863	-0.181322	-0.683761	0.66957	-0.242225
-1.42325	0.0448289	-0.731722	-1.61358	-0.422692	-0.170645	-0.359459	0.734525	0.51537	0.27371	-0.0195107	-0.0546304	-0.613791	0.0536671	-0.10049	-0.0345488	0.103132	-1.27523	-0.242324	-1.08941	-0.244935	-0.685333	0.483157	-0.783613	0.00306475	-0.0921476	-0.0708316	-0.641486	-0.895099	-0.023824	-0.582764	-0.490559	-0.209511	-0.723932	0.541118	-1.38014	-0.956461	-0.655718	-0.175791	-0.0418924	1.14836	-0.466776	0.445862	0.0846085	-0.181918	-0.171804	-0.687588	0.656301	-0.235512
-1.41915	0.0305149	-0.740215	-1.61262	-0.42159	-0.178415	-0.364253	0.726785	0.504385	0.288943	-0.0262229	-0.0599282	-0.615168	0.0506829	-0.0967783	-0.0291892	0.104336	-1.27204	-0.253389	-1.09848	-0.236953	-0.682648	0.46057	-0.780187	0.00472447	-0.0885921	-0.0637029	-0.634561	-0.89679	-0.0203194	-0.588126	-0.491259	-0.207648	-0.727305	0.543828	-1.38504	-0.952337	-0.655202	-0.168835	-0.028878	1.14275	-0.476738	0.450863	0.0998358	-0.181648	-0.162558	-0.691281	0.642751	-0.228593
-1.41505	0.0166359	-0.748686	-1.61137	-0.420035	-0.186232	-0.369465	0.719234	0.493975	0.303293	-0.0328775	-0.0650741	-0.616047	0.0478076	-0.0928922	-0.0238102	0.105336	-1.26932	-0.264115	-1.10753	-0.228173	-0.680812	0.438114	-0.776855	0.0078521	-0.0848835	-0.0568422	-0.627569	-0.899462	-0.0170407	-0.59322	-0.492209	-0.206546	-0.729836	0.546287	-1.38926	-0.9476	-0.655249	-0.162695	-0.0162262	1.13703	-0.486183	0.456057	0.11493	-0.181032	-0.153879	-0.6948	0.62899	-0.221492
-1.41095	0.00333341	-0.757117	-1.60971	-0.418262	-0.194184	-0.375068	0.711738	0.484139	0.316528	-0.0395234	-0.0700729	-0.616361	0.0449864	-0.0888652	-0.0184195	0.106056	-1.26718	-0.274525	-1.11653	-0.218466	-0.679645	0.416059	-0.77364	0.0123263	-0.0810464	-0.0501434	-0.620532	-0.902966	-0.013856	-0.598056	-0.493364	-0.20617	-0.731631	0.548506	-1.39271	-0.942117	-0.655743	-0.157433	-0.00393701	1.13118	-0.495028	0.461387	0.129696	-0.180049	-0.146057	-0.698113	0.615095	-0.214251
-1.40685	-0.00932827	-0.765493	-1.6075	-0.416534	-0.202355	-0.380993	0.704155	0.474879	0.328463	-0.046216	-0.0749198	-0.616058	0.0421657	-0.0847544	-0.0130267	0.106404	-1.26574	-0.284645	-1.12543	-0.207765	-0.678936	0.394672	-0.770561	0.0179432	-0.0771207	-0.0435037	-0.613472	-0.907114	-0.0106262	-0.602646	-0.494678	-0.206458	-0.732778	0.550522	-1.39532	-0.935769	-0.656546	-0.153078	0.00799899	1.12516	-0.503205	0.466799	0.143925	-0.178684	-0.139365	-0.701191	0.601146	-0.206928
-1.40274	-0.0213612	-0.773806	-1.60465	-0.415137	-0.210816	-0.387127	0.696331	0.466196	0.338971	-0.0530128	-0.0796028	-0.615099	0.0392973	-0.0806374	-0.0076434	0.106273	-1.26508	-0.294503	-1.1342	-0.196078	-0.678466	0.374202	-0.76763	0.0244342	-0.0731626	-0.0368302	-0.606411	-0.911687	-0.00720692	-0.607002	-0.4961	-0.207329	-0.733336	0.552398	-1.39705	-0.928455	-0.657509	-0.149625	0.0196003	1.11894	-0.510671	0.472238	0.157402	-0.176921	-0.134045	-0.704011	0.587215	-0.199598
-1.39864	-0.0328461	-0.782051	-1.60108	-0.41437	-0.219629	-0.393308	0.688113	0.458091	0.347974	-0.0599669	-0.0841052	-0.613458	0.0363422	-0.0766058	-0.00228327	0.105544	-1.26524	-0.304128	-1.14276	-0.183488	-0.67803	0.354856	-0.764856	0.0314885	-0.0692439	-0.030045	-0.599373	-0.916453	-0.00345137	-0.611138	-0.497585	-0.20869	-0.733341	0.55422	-1.3979	-0.920108	-0.65848	-0.147036	0.0308941	1.11252	-0.517405	0.477653	0.169906	-0.174749	-0.130289	-0.706559	0.573364	-0.192352
-1.39454	-0.0439183	-0.79023	-1.59671	-0.414545	-0.228842	-0.399326	0.679359	0.45056	0.355451	-0.067124	-0.0884098	-0.611125	0.0332722	-0.0727568	0.00303765	0.104099	-1.26624	-0.313546	-1.15106	-0.170156	-0.677459	0.336785	-0.76224	0.0387768	-0.0654499	-0.023089	-0.592383	-0.921178	0.00078589	-0.61507	-0.499089	-0.210438	-0.732806	0.556091	-1.39787	-0.910694	-0.659316	-0.145241	0.0419152	1.10587	-0.523414	0.482998	0.181214	-0.17216	-0.128232	-0.708823	0.559635	-0.185293
-1.39044	-0.0547511	-0.798351	-1.59149	-0.415976	-0.238488	-0.404926	0.66994	0.443593	0.361421	-0.0745163	-0.0925016	-0.608104	0.0300718	-0.0691821	0.00830099	0.101823	-1.26801	-0.322779	-1.15907	-0.156303	-0.676639	0.320067	-0.759781	0.0459767	-0.0618758	-0.0159243	-0.585471	-0.925643	0.0056439	-0.618816	-0.500579	-0.212466	-0.731725	0.558122	-1.39704	-0.900217	-0.659884	-0.144141	0.0527049	1.09899	-0.528726	0.48823	0.191111	-0.16915	-0.127943	-0.7108	0.546047	-0.178531
-1.38634	-0.0655354	-0.806424	-1.58538	-0.418976	-0.248588	-0.40981	0.659754	0.437168	0.365946	-0.0821613	-0.096372	-0.60441	0.0267375	-0.0659565	0.0134861	0.0986156	-1.27046	-0.331849	-1.16672	-0.142206	-0.675516	0.304704	-0.757472	0.0527953	-0.058621	-0.00853618	-0.578671	-0.929654	0.0112497	-0.622391	-0.50203	-0.214671	-0.730078	0.560427	-1.39551	-0.888726	-0.66007	-0.143612	0.0633086	1.09189	-0.533391	0.493316	0.199398	-0.165719	-0.129415	-0.712488	0.532592	-0.172179
-1.38224	-0.076461	-0.814461	-1.57835	-0.42385	-0.259147	-0.413654	0.648732	0.431249	0.369118	-0.0900598	-0.100021	-0.600074	0.0232764	-0.063127	0.0185703	0.094395	-1.27346	-0.34077	-1.17398	-0.128171	-0.67411	0.290615	-0.755304	0.0589887	-0.055783	-0.000932053	-0.572022	-0.933048	0.0177121	-0.625811	-0.503427	-0.216954	-0.727843	0.563109	-1.3934	-0.876308	-0.659781	-0.14351	0.073774	1.08456	-0.537482	0.498229	0.2059	-0.161874	-0.132564	-0.713889	0.51924	-0.166345
-1.37813	-0.0876987	-0.822475	-1.57039	-0.430886	-0.270158	-0.416116	0.636845	0.425781	0.371051	-0.0981951	-0.103461	-0.595132	0.0197034	-0.0607038	0.0235289	0.0891074	-1.27681	-0.349555	-1.18083	-0.114517	-0.672502	0.27764	-0.753265	0.0643767	-0.0534511	0.00685915	-0.565563	-0.935704	0.0251157	-0.629088	-0.504768	-0.219226	-0.725001	0.566253	-1.39089	-0.86309	-0.658947	-0.14368	0.084149	1.07701	-0.541084	0.50295	0.210478	-0.157625	-0.137235	-0.715006	0.505934	-0.161126
-1.37403	-0.0993857	-0.830476	-1.56148	-0.440354	-0.2816	-0.416857	0.624108	0.420685	0.371874	-0.106534	-0.106716	-0.589632	0.0160372	-0.0586532	0.0283359	0.082731	-1.28029	-0.358217	-1.18726	-0.101555	-0.670838	0.265557	-0.751347	0.0688517	-0.0517004	0.0147894	-0.559334	-0.937536	0.033515	-0.632229	-0.506063	-0.221408	-0.721547	0.569918	-1.38817	-0.849231	-0.657525	-0.143961	0.0944783	1.06926	-0.544299	0.507471	0.21304	-0.15299	-0.143205	-0.715843	0.492606	-0.156599
-1.36993	-0.111616	-0.838474	-1.55166	-0.452486	-0.293442	-0.41556	0.610578	0.415864	0.371729	-0.115028	-0.109819	-0.583625	0.0122962	-0.0568957	0.0329644	0.0752802	-1.28365	-0.366767	-1.19327	-0.0895617	-0.669307	0.25409	-0.749542	0.0723815	-0.0505865	0.0227945	-0.553375	-0.938503	0.0429298	-0.635233	-0.507331	-0.223428	-0.717497	0.57413	-1.38542	-0.834915	-0.655495	-0.144194	0.104802	1.06131	-0.547234	0.511794	0.21355	-0.147994	-0.150195	-0.716398	0.479173	-0.152819
-1.36583	-0.124437	-0.846471	-1.54095	-0.467478	-0.305638	-0.411957	0.59636	0.4112	0.370758	-0.12362	-0.112818	-0.577165	0.0084943	-0.0553068	0.0373868	0.0668074	-1.28663	-0.375218	-1.19888	-0.0787642	-0.668131	0.242931	-0.747844	0.0750066	-0.0501425	0.030797	-0.547716	-0.938597	0.0533426	-0.638096	-0.5086	-0.225228	-0.712893	0.578878	-1.38287	-0.820345	-0.652867	-0.144232	0.115152	1.05317	-0.550003	0.515932	0.212038	-0.142667	-0.157882	-0.716669	0.465555	-0.14981
-1.36173	-0.137847	-0.854464	-1.52939	-0.48547	-0.318137	-0.40585	0.581597	0.40656	0.369108	-0.132246	-0.115767	-0.57031	0.00463675	-0.0537232	0.0415756	0.0574022	-1.28895	-0.383585	-1.20412	-0.069324	-0.667546	0.231769	-0.746255	0.0768323	-0.0503767	0.03871	-0.542383	-0.93784	0.064697	-0.640805	-0.509902	-0.226756	-0.707809	0.584113	-1.38069	-0.805732	-0.649679	-0.143943	0.125553	1.04488	-0.552717	0.519907	0.208604	-0.137047	-0.165924	-0.71665	0.45168	-0.147569
-1.35763	-0.151801	-0.862446	-1.51706	-0.506539	-0.330876	-0.397134	0.566468	0.401802	0.36692	-0.140839	-0.118725	-0.563113	0.000717705	-0.0519523	0.0455042	0.0471896	-1.29037	-0.391885	-1.20902	-0.0613255	-0.667779	0.220304	-0.744779	0.0780161	-0.0512732	0.0464398	-0.537387	-0.93628	0.0768991	-0.643347	-0.511273	-0.227964	-0.702352	0.58975	-1.37908	-0.791287	-0.646004	-0.143223	0.136017	1.03644	-0.555479	0.523752	0.203423	-0.131178	-0.173969	-0.716331	0.437494	-0.146058
-1.35352	-0.16622	-0.8704	-1.50402	-0.530687	-0.343786	-0.385813	0.551179	0.39679	0.364337	-0.149336	-0.12175	-0.555629	-0.00328162	-0.0497861	0.0491468	0.0363251	-1.29064	-0.400137	-1.21364	-0.0547716	-0.669034	0.208276	-0.743425	0.0787526	-0.0527938	0.0538896	-0.532725	-0.933981	0.0898212	-0.645705	-0.512744	-0.228812	-0.696662	0.595673	-1.37818	-0.777211	-0.641942	-0.141997	0.146546	1.02789	-0.558384	0.527509	0.19674	-0.12511	-0.181684	-0.715702	0.422966	-0.145213
-1.34942	-0.180999	-0.878303	-1.49037	-0.557832	-0.356792	-0.372019	0.535955	0.391396	0.361497	-0.157679	-0.124902	-0.547908	-0.00739272	-0.0470164	0.0524794	0.0249891	-1.28958	-0.408365	-1.21802	-0.0495848	-0.671473	0.195484	-0.742207	0.0792566	-0.0548814	0.0609614	-0.528382	-0.931019	0.103307	-0.647869	-0.514344	-0.229261	-0.690906	0.601744	-1.3781	-0.76369	-0.637632	-0.140224	0.15713	1.01927	-0.561506	0.531228	0.188866	-0.118899	-0.188767	-0.714749	0.408099	-0.144944
-1.34532	-0.196021	-0.886126	-1.47619	-0.587804	-0.369817	-0.356012	0.521026	0.38552	0.358535	-0.165825	-0.12823	-0.539997	-0.0116583	-0.043451	0.0554805	0.0133797	-1.28704	-0.416589	-1.22223	-0.0456141	-0.675203	0.181798	-0.741141	0.0797459	-0.0574653	0.0675588	-0.524324	-0.927475	0.117179	-0.649838	-0.51609	-0.229277	-0.685277	0.60781	-1.37892	-0.750885	-0.633242	-0.137898	0.167749	1.01062	-0.5649	0.534965	0.180171	-0.112605	-0.194969	-0.713458	0.392925	-0.145145
-1.34122	-0.211172	-0.893837	-1.4616	-0.620341	-0.382785	-0.33818	0.506621	0.379098	0.355585	-0.173743	-0.131774	-0.531937	-0.016129	-0.0389305	0.0581312	0.001704	-1.28292	-0.42483	-1.22633	-0.042646	-0.680267	0.167174	-0.740245	0.0804257	-0.0604654	0.073589	-0.520504	-0.923435	0.131248	-0.651623	-0.517992	-0.228829	-0.679983	0.613721	-1.38063	-0.73893	-0.628972	-0.135049	0.178373	1.00201	-0.568598	0.538775	0.171061	-0.10629	-0.200106	-0.711819	0.377511	-0.145698
-1.33712	-0.226345	-0.901399	-1.44669	-0.655087	-0.395621	-0.319024	0.492958	0.372111	0.352777	-0.18142	-0.135562	-0.523768	-0.0208595	-0.0333416	0.060416	-0.00983004	-1.27721	-0.433106	-1.23036	-0.0404207	-0.686639	0.151652	-0.739533	0.081475	-0.0637989	0.078964	-0.516863	-0.918982	0.145323	-0.653258	-0.520046	-0.227892	-0.675241	0.619337	-1.38321	-0.727927	-0.625047	-0.131738	0.188964	0.993486	-0.572605	0.542719	0.161968	-0.10002	-0.204068	-0.709825	0.361952	-0.146483
-1.33302	-0.241454	-0.908773	-1.43154	-0.691607	-0.408256	-0.299141	0.48023	0.364593	0.350236	-0.188864	-0.139607	-0.515526	-0.0259031	-0.026628	0.0623232	-0.0210227	-1.26991	-0.441428	-1.23437	-0.0386494	-0.694224	0.135359	-0.73902	0.0830366	-0.0673843	0.0836029	-0.513331	-0.914201	0.159221	-0.654796	-0.522239	-0.226447	-0.67127	0.62454	-1.38658	-0.717945	-0.621706	-0.128053	0.199481	0.985135	-0.576897	0.546848	0.153326	-0.093861	-0.206823	-0.707472	0.346365	-0.147385
-1.32891	-0.25644	-0.915921	-1.41624	-0.729393	-0.420628	-0.279191	0.468604	0.356634	0.348082	-0.196099	-0.143909	-0.507245	-0.0313067	-0.0187975	0.0638454	-0.0316906	-1.26114	-0.449801	-1.2384	-0.0370334	-0.702858	0.118495	-0.738713	0.0852102	-0.0711459	0.087433	-0.509832	-0.909177	0.172773	-0.656317	-0.524548	-0.224487	-0.668275	0.629247	-1.39058	-0.709018	-0.619198	-0.124103	0.209876	0.977026	-0.58143	0.55121	0.14555	-0.087876	-0.208418	-0.704764	0.330883	-0.148301
-1.32481	-0.27127	-0.922809	-1.40085	-0.767882	-0.432683	-0.259863	0.45821	0.34838	0.346423	-0.203169	-0.148449	-0.498958	-0.0371059	-0.00992311	0.0649796	-0.0416743	-1.25102	-0.458221	-1.24246	-0.0352824	-0.712321	0.101321	-0.738612	0.0880504	-0.0750164	0.0903914	-0.506287	-0.903994	0.185838	-0.657922	-0.526941	-0.222015	-0.666447	0.633414	-1.39504	-0.701149	-0.617763	-0.120008	0.220104	0.96923	-0.586135	0.55584	0.139012	-0.082126	-0.208968	-0.701709	0.315639	-0.149145
-1.32071	-0.285941	-0.929404	-1.3854	-0.806479	-0.444379	-0.241841	0.449136	0.340024	0.345354	-0.210133	-0.153198	-0.490697	-0.0433211	-0.000140077	0.0657276	-0.0508443	-1.23976	-0.466674	-1.24657	-0.033131	-0.722342	0.0841449	-0.738709	0.0915681	-0.0789387	0.0924268	-0.502621	-0.898742	0.198305	-0.659732	-0.529381	-0.219052	-0.665948	0.637043	-1.39976	-0.694309	-0.617621	-0.115889	0.230122	0.961812	-0.590923	0.560762	0.134024	-0.0766668	-0.208648	-0.698325	0.300761	-0.149851
-1.31661	-0.300472	-0.935683	-1.3699	-0.844581	-0.455684	-0.225759	0.441431	0.331802	0.344953	-0.217064	-0.158114	-0.482492	-0.0499546	0.0103622	0.0660959	-0.059106	-1.22759	-0.47514	-1.25071	-0.0303524	-0.732619	0.0672936	-0.738985	0.0957351	-0.082865	0.0935013	-0.498762	-0.893511	0.210096	-0.661882	-0.531832	-0.215632	-0.666905	0.640182	-1.40449	-0.688442	-0.618954	-0.111859	0.239892	0.95482	-0.595696	0.565984	0.130818	-0.0715471	-0.207673	-0.694631	0.28636	-0.150375
-1.31251	-0.314898	-0.941625	-1.35436	-0.881605	-0.466574	-0.212168	0.435097	0.323973	0.345274	-0.224043	-0.163144	-0.474377	-0.0569901	0.0213526	0.0660961	-0.0664026	-1.21476	-0.48359	-1.25486	-0.0267691	-0.742829	0.0510985	-0.739411	0.100492	-0.0867562	0.0935919	-0.494648	-0.888396	0.22117	-0.664511	-0.534257	-0.211805	-0.669404	0.64292	-1.40899	-0.683465	-0.621898	-0.108019	0.249382	0.948286	-0.600346	0.571495	0.129537	-0.0668066	-0.206275	-0.690653	0.272524	-0.150688
-1.30841	-0.329267	-0.947221	-1.33874	-0.91701	-0.477037	-0.201506	0.430092	0.316808	0.346345	-0.231157	-0.168231	-0.46638	-0.0643932	0.0325731	0.0657439	-0.0727165	-1.20155	-0.491987	-1.25897	-0.0222599	-0.752648	0.0358728	-0.739948	0.105757	-0.0905791	0.0926924	-0.490228	-0.883494	0.23152	-0.667752	-0.536622	-0.207637	-0.673488	0.645384	-1.41303	-0.679277	-0.626522	-0.104441	0.258569	0.942214	-0.604764	0.57727	0.13022	-0.0624747	-0.204689	-0.686419	0.259305	-0.150782
-1.30431	-0.343624	-0.952466	-1.32298	-0.950325	-0.487065	-0.19407	0.426332	0.310566	0.348166	-0.238492	-0.173314	-0.458532	-0.0721141	0.0437567	0.0650594	-0.0780685	-1.18824	-0.500295	-1.26298	-0.0167632	-0.761763	0.0218948	-0.740545	0.111437	-0.0943041	0.0908148	-0.485463	-0.878904	0.241171	-0.671721	-0.5389	-0.203205	-0.679148	0.647727	-1.41638	-0.675763	-0.63283	-0.101176	0.267439	0.936585	-0.608842	0.583269	0.132807	-0.0585689	-0.203121	-0.681961	0.246723	-0.150654
-1.3002	-0.358007	-0.957364	-1.30704	-0.98117	-0.496653	-0.190004	0.423697	0.305481	0.350703	-0.24613	-0.17833	-0.450859	-0.080092	0.0546442	0.0640661	-0.082516	-1.17511	-0.508475	-1.26683	-0.0102772	-0.769889	0.00939361	-0.741143	0.117435	-0.097902	0.0879902	-0.480329	-0.874721	0.250171	-0.67651	-0.54107	-0.198596	-0.686328	0.650119	-1.41884	-0.672792	-0.640748	-0.0982384	0.275988	0.931346	-0.612484	0.589436	0.137139	-0.055094	-0.201736	-0.677306	0.234762	-0.150309
-1.2961	-0.372437	-0.961926	-1.29082	-1.00927	-0.5058	-0.189296	0.422029	0.301741	0.353896	-0.254142	-0.183219	-0.443382	-0.0882602	0.0650013	0.0627909	-0.0861488	-1.16241	-0.516489	-1.27042	-0.00285731	-0.776782	-0.00146038	-0.741676	0.123659	-0.101342	0.0842688	-0.474811	-0.871031	0.258588	-0.68217	-0.543115	-0.193901	-0.69492	0.652734	-1.42025	-0.670233	-0.650129	-0.0956148	0.284221	0.92642	-0.615603	0.595707	0.142968	-0.0520412	-0.200635	-0.672484	0.223371	-0.149749
-1.292	-0.386914	-0.966168	-1.27427	-1.03446	-0.514503	-0.191782	0.421143	0.299475	0.357655	-0.262589	-0.187927	-0.436119	-0.0965518	0.074633	0.0612628	-0.0890842	-1.15037	-0.524308	-1.27366	0.00538968	-0.78225	-0.0105608	-0.742074	0.130033	-0.104592	0.0797201	-0.468909	-0.867912	0.266502	-0.68871	-0.545021	-0.189213	-0.704771	0.655738	-1.42051	-0.66795	-0.660756	-0.0932623	0.29215	0.921702	-0.618127	0.602011	0.149971	-0.0493884	-0.199846	-0.66752	0.212471	-0.148968
-1.2879	-0.401414	-0.970109	-1.2573	-1.05671	-0.52276	-0.197165	0.420831	0.298741	0.361865	-0.271513	-0.192407	-0.429079	-0.104906	0.0833941	0.0595123	-0.0914612	-1.13915	-0.531907	-1.27646	0.0143126	-0.78616	-0.0178659	-0.742264	0.136491	-0.107615	0.0744315	-0.462628	-0.865422	0.273997	-0.696088	-0.546779	-0.184618	-0.715683	0.659276	-1.41953	-0.665816	-0.672357	-0.0911137	0.299793	0.917067	-0.620001	0.608277	0.157769	-0.0470997	-0.199318	-0.662434	0.20196	-0.14795
-1.2838	-0.415885	-0.973776	-1.23985	-1.07609	-0.530564	-0.20504	0.42087	0.299524	0.366393	-0.28094	-0.196623	-0.422262	-0.113271	0.0911956	0.0575707	-0.0934331	-1.1289	-0.539273	-1.27871	0.023725	-0.788442	-0.023396	-0.742174	0.142989	-0.110373	0.0685057	-0.455983	-0.863599	0.281154	-0.704215	-0.548375	-0.180193	-0.727421	0.663464	-1.4173	-0.66371	-0.684613	-0.0890832	0.30717	0.912376	-0.621186	0.614434	0.165949	-0.045127	-0.19892	-0.657244	0.19172	-0.146666
-1.2797	-0.430254	-0.977194	-1.22188	-1.09277	-0.537907	-0.214923	0.421028	0.301735	0.371093	-0.290874	-0.200546	-0.41566	-0.121612	0.0980072	0.0554693	-0.0951608	-1.1197	-0.546401	-1.28034	0.0334147	-0.789093	-0.0272261	-0.741737	0.149496	-0.112829	0.0620584	-0.44899	-0.862454	0.288049	-0.712952	-0.549794	-0.176001	-0.739717	0.668383	-1.41386	-0.661528	-0.697176	-0.0870734	0.314303	0.907483	-0.62166	0.620419	0.174084	-0.0434105	-0.19845	-0.651962	0.181626	-0.145074
-1.27559	-0.444431	-0.980391	-1.20336	-1.10702	-0.54478	-0.226293	0.421072	0.305218	0.37581	-0.301304	-0.204164	-0.409257	-0.129909	0.103854	0.0532384	-0.0968055	-1.11156	-0.553296	-1.28127	0.0431545	-0.788171	-0.0294774	-0.740893	0.155992	-0.114949	0.0552139	-0.441669	-0.861974	0.294748	-0.722121	-0.551014	-0.17209	-0.752286	0.674069	-1.40927	-0.659183	-0.709691	-0.0849823	0.321209	0.902246	-0.621419	0.626178	0.181761	-0.0418804	-0.197645	-0.646596	0.171554	-0.143119
-1.27149	-0.458316	-0.983394	-1.1843	-1.11919	-0.551176	-0.238618	0.420778	0.30976	0.380392	-0.312196	-0.207474	-0.403025	-0.138158	0.108812	0.0509069	-0.0985215	-1.10443	-0.559974	-1.28144	0.0527123	-0.785792	-0.0303064	-0.739592	0.162464	-0.116703	0.0481012	-0.434037	-0.862116	0.301305	-0.731517	-0.552002	-0.168487	-0.764826	0.680518	-1.40364	-0.656611	-0.721808	-0.0827103	0.327901	0.896533	-0.62047	0.631669	0.188599	-0.040459	-0.196204	-0.641151	0.161388	-0.140742
-1.26739	-0.471808	-0.98623	-1.16471	-1.12965	-0.557091	-0.251398	0.419939	0.315108	0.38469	-0.323504	-0.210487	-0.396932	-0.146372	0.112993	0.0485013	-0.10045	-1.09824	-0.566456	-1.28081	0.0618616	-0.782121	-0.029894	-0.737795	0.168897	-0.118072	0.0408496	-0.42611	-0.862815	0.307763	-0.740917	-0.55272	-0.165203	-0.777037	0.687683	-1.39712	-0.653769	-0.733203	-0.0801662	0.334381	0.890231	-0.618834	0.636863	0.194269	-0.0390624	-0.193804	-0.635626	0.151024	-0.137882
-1.26329	-0.484817	-0.988923	-1.14464	-1.13881	-0.562525	-0.264187	0.418369	0.320987	0.388569	-0.335167	-0.213225	-0.390941	-0.154573	0.116537	0.0460457	-0.102712	-1.09283	-0.572769	-1.27938	0.0703902	-0.777361	-0.0284346	-0.735477	0.175268	-0.119046	0.0335832	-0.417899	-0.863983	0.314154	-0.750097	-0.553119	-0.162228	-0.788628	0.695481	-1.38986	-0.650642	-0.743586	-0.0772727	0.340641	0.883255	-0.616545	0.641745	0.198514	-0.0376036	-0.190127	-0.630016	0.140381	-0.134483
-1.25919	-0.497272	-0.991495	-1.12415	-1.14709	-0.567492	-0.27661	0.415912	0.327121	0.391907	-0.347114	-0.215722	-0.385012	-0.162792	0.119597	0.0435611	-0.105407	-1.08801	-0.578942	-1.27716	0.0781082	-0.771737	-0.0261259	-0.732623	0.181538	-0.119628	0.0264174	-0.409416	-0.865518	0.320505	-0.758852	-0.553143	-0.159539	-0.799328	0.703797	-1.38204	-0.647236	-0.752713	-0.07397	0.346662	0.875548	-0.613642	0.646312	0.201156	-0.0359942	-0.184882	-0.624314	0.129397	-0.130504
-1.25509	-0.50913	-0.993964	-1.10333	-1.15488	-0.572011	-0.288381	0.412445	0.333247	0.394603	-0.359268	-0.218019	-0.379105	-0.17106	0.122325	0.0410651	-0.108607	-1.08357	-0.585004	-1.27419	0.0848543	-0.765487	-0.0231614	-0.729236	0.187647	-0.119828	0.0194546	-0.400667	-0.86731	0.326834	-0.767004	-0.552735	-0.157098	-0.808898	0.712496	-1.37383	-0.643579	-0.760391	-0.070218	0.35241	0.867091	-0.610174	0.65057	0.20211	-0.0341477	-0.177825	-0.618505	0.118034	-0.12592
-1.25098	-0.520384	-0.996345	-1.08226	-1.16256	-0.576117	-0.299295	0.407885	0.339138	0.396577	-0.371548	-0.220161	-0.373186	-0.179404	0.124862	0.038572	-0.112356	-1.07925	-0.590983	-1.27053	0.0905001	-0.758843	-0.0197238	-0.725325	0.193512	-0.119671	0.0127812	-0.391658	-0.869247	0.333162	-0.774421	-0.551839	-0.154859	-0.817138	0.721431	-1.3654	-0.63972	-0.766479	-0.0659979	0.357841	0.857896	-0.606196	0.654539	0.201381	-0.0319822	-0.168777	-0.612568	0.10628	-0.120734
-1.24688	-0.531067	-0.998651	-1.06105	-1.17043	-0.579857	-0.309227	0.402186	0.344613	0.39777	-0.383873	-0.222198	-0.367229	-0.187839	0.127326	0.0360928	-0.116671	-1.07481	-0.596903	-1.2663	0.0949528	-0.752018	-0.0159812	-0.720912	0.199023	-0.119186	0.00646575	-0.382396	-0.871225	0.339507	-0.781024	-0.550402	-0.152773	-0.823893	0.73045	-1.3569	-0.63572	-0.770881	-0.0613119	0.3629	0.84801	-0.601769	0.65824	0.199065	-0.0294228	-0.157642	-0.606477	0.094146	-0.114975
-1.24278	-0.54125	-1.00089	-1.03979	-1.17877	-0.583287	-0.318107	0.395344	0.349547	0.398148	-0.396162	-0.224179	-0.361216	-0.196371	0.129806	0.0336351	-0.121541	-1.06999	-0.60278	-1.26158	0.0981552	-0.745193	-0.0120851	-0.716023	0.204046	-0.118404	0.000557688	-0.372888	-0.873152	0.345894	-0.78679	-0.548388	-0.150788	-0.829054	0.73941	-1.34846	-0.631651	-0.773547	-0.0561824	0.367526	0.837506	-0.596961	0.661704	0.195343	-0.0264045	-0.144406	-0.600194	0.081662	-0.108701
-1.23868	-0.551043	-1.00306	-1.01856	-1.18776	-0.586476	-0.325902	0.387387	0.353876	0.397699	-0.408342	-0.226145	-0.355142	-0.204984	0.132361	0.0312041	-0.126937	-1.06456	-0.608625	-1.2565	0.100085	-0.738508	-0.00817044	-0.71069	0.208425	-0.117358	-0.00491255	-0.363147	-0.874955	0.35235	-0.791756	-0.545772	-0.148859	-0.832561	0.748182	-1.34021	-0.62759	-0.77446	-0.0506503	0.371651	0.826484	-0.591845	0.664962	0.190466	-0.0228747	-0.129149	-0.593677	0.068879	-0.101999
-1.23458	-0.560586	-1.00518	-0.997433	-1.19757	-0.589494	-0.332592	0.378381	0.357593	0.396434	-0.420342	-0.228133	-0.349018	-0.21365	0.13502	0.0288022	-0.132807	-1.0583	-0.614443	-1.25121	0.100751	-0.732055	-0.00435687	-0.704945	0.211991	-0.116074	-0.00993274	-0.353188	-0.87658	0.358909	-0.796012	-0.542554	-0.146946	-0.8344	0.756657	-1.33225	-0.623611	-0.773627	-0.0447724	0.375214	0.815057	-0.586503	0.668048	0.184746	-0.0187958	-0.112032	-0.586873	0.055863	-0.0949811
-1.23048	-0.570044	-1.00723	-0.976473	-1.20826	-0.592414	-0.338138	0.368414	0.360749	0.394384	-0.432099	-0.230165	-0.342868	-0.222322	0.137782	0.0264304	-0.139092	-1.05103	-0.620234	-1.24581	0.100192	-0.72587	-0.0007506	-0.698819	0.214571	-0.114574	-0.0145072	-0.34303	-0.877998	0.365607	-0.799694	-0.538754	-0.145021	-0.834595	0.764753	-1.32463	-0.619782	-0.771077	-0.0386192	0.378153	0.803349	-0.581022	0.670998	0.178531	-0.0141472	-0.0932956	-0.579725	0.042691	-0.0877791
-1.22638	-0.579597	-1.0092	-0.955713	-1.21986	-0.595304	-0.342469	0.357599	0.363441	0.3916	-0.443558	-0.232254	-0.336729	-0.230941	0.140625	0.024088	-0.145724	-1.04257	-0.62599	-1.24044	0.0984682	-0.719938	0.00255259	-0.692338	0.215994	-0.112865	-0.0186548	-0.332698	-0.879196	0.372485	-0.802965	-0.534419	-0.143066	-0.833204	0.772419	-1.31742	-0.616162	-0.766851	-0.0322715	0.380421	0.791485	-0.575498	0.673848	0.172194	-0.00892759	-0.0732427	-0.572168	0.029451	-0.0805393
-1.22227	-0.589424	-1.01111	-0.935171	-1.23235	-0.598219	-0.345462	0.34606	0.365803	0.388151	-0.454668	-0.234397	-0.330651	-0.239442	0.143511	0.0217739	-0.152639	-1.03283	-0.631703	-1.2352	0.0956619	-0.714195	0.0054654	-0.685525	0.216106	-0.110947	-0.0224063	-0.322221	-0.880181	0.379582	-0.806008	-0.529616	-0.141077	-0.830311	0.779629	-1.31063	-0.612791	-0.760997	-0.0258181	0.381982	0.779584	-0.570028	0.676637	0.166106	-0.00315611	-0.0522225	-0.56414	0.016235	-0.0734149
-1.21817	-0.599698	-1.01292	-0.914845	-1.24565	-0.601197	-0.346937	0.33393	0.36799	0.384122	-0.465386	-0.236578	-0.324694	-0.247755	0.146396	0.0194866	-0.159777	-1.02172	-0.637361	-1.23019	0.0918706	-0.708534	0.00790652	-0.678397	0.214781	-0.108809	-0.0258024	-0.311629	-0.880969	0.386935	-0.808999	-0.524432	-0.139065	-0.826016	0.786389	-1.30429	-0.609696	-0.753576	-0.0193528	0.382816	0.767754	-0.564714	0.679405	0.16062	0.00312623	-0.0306121	-0.555579	0.003137	-0.0665584
-1.21407	-0.61057	-1.01463	-0.89472	-1.25965	-0.604255	-0.346663	0.321341	0.370167	0.379612	-0.475677	-0.23877	-0.318925	-0.255818	0.149233	0.0172252	-0.16709	-1.00919	-0.642951	-1.22548	0.0872055	-0.702817	0.00979914	-0.670965	0.211926	-0.106428	-0.028891	-0.300957	-0.881582	0.394573	-0.8121	-0.51897	-0.137048	-0.820432	0.792728	-1.29839	-0.606886	-0.74466	-0.0129714	0.382925	0.756086	-0.559654	0.682194	0.156054	0.00985624	-0.00879703	-0.546433	-0.00975	-0.0601151
-1.20997	-0.622165	-1.01624	-0.874772	-1.2742	-0.607383	-0.344368	0.308418	0.372499	0.37473	-0.485513	-0.240936	-0.313411	-0.263578	0.151984	0.0149889	-0.174546	-0.995229	-0.648462	-1.22111	0.0817886	-0.696886	0.01107	-0.663235	0.207497	-0.103781	-0.031726	-0.290236	-0.882039	0.402517	-0.815437	-0.51334	-0.135059	-0.813678	0.798694	-1.29291	-0.60435	-0.734335	-0.00676928	0.382329	0.744649	-0.554938	0.685052	0.15267	0.0169489	0.0128476	-0.536663	-0.02233	-0.0542162
-1.20587	-0.63457	-1.01772	-0.854972	-1.28915	-0.610545	-0.339764	0.295276	0.375136	0.369593	-0.49487	-0.243035	-0.308222	-0.271002	0.154617	0.0127776	-0.18213	-0.979853	-0.653884	-1.21709	0.0757526	-0.690578	0.011649	-0.655212	0.2015	-0.100841	-0.0343652	-0.279501	-0.882355	0.410775	-0.819092	-0.507654	-0.133137	-0.805876	0.804352	-1.28783	-0.602064	-0.722713	-0.000838884	0.381066	0.733494	-0.550646	0.688029	0.15067	0.0242985	0.0339746	-0.526247	-0.03454	-0.0489741
-1.20177	-0.64783	-1.01906	-0.835291	-1.3043	-0.613673	-0.332575	0.282017	0.378211	0.364326	-0.503736	-0.245025	-0.303421	-0.27808	0.157113	0.0105915	-0.189843	-0.963097	-0.659207	-1.21344	0.0692404	-0.683739	0.0114707	-0.646897	0.194	-0.0975866	-0.0368691	-0.268785	-0.882528	0.419338	-0.823095	-0.502019	-0.131323	-0.797155	0.809773	-1.2831	-0.599993	-0.70993	0.00473316	0.379196	0.722646	-0.546835	0.69118	0.150182	0.0317809	0.0542791	-0.515183	-0.04628	-0.0444778
-1.19766	-0.661947	-1.02027	-0.815715	-1.31946	-0.616678	-0.322565	0.268723	0.381826	0.359053	-0.512106	-0.246868	-0.299063	-0.284827	0.159466	0.00843056	-0.197704	-0.945016	-0.664426	-1.21013	0.0624046	-0.676235	0.0104736	-0.638293	0.185116	-0.0940056	-0.0393002	-0.258117	-0.882544	0.428187	-0.827422	-0.496527	-0.129661	-0.787651	0.815031	-1.27868	-0.598089	-0.696155	0.00986843	0.376791	0.712114	-0.543543	0.69456	0.151259	0.0392571	0.0735098	-0.503498	-0.05752	-0.0407909
-1.19356	-0.67688	-1.02132	-0.79624	-1.33442	-0.619446	-0.309576	0.255462	0.386057	0.353896	-0.519983	-0.248534	-0.295195	-0.291287	0.161677	0.00629384	-0.205744	-0.925677	-0.669536	-1.20712	0.055408	-0.667965	0.00860275	-0.629403	0.175024	-0.0900996	-0.0417225	-0.247529	-0.882366	0.437281	-0.831996	-0.491253	-0.128193	-0.777511	0.820197	-1.27451	-0.596302	-0.68159	0.0144994	0.373934	0.701887	-0.540777	0.698228	0.153878	0.0465776	0.0914766	-0.491239	-0.06822	-0.0379502
-1.18946	-0.692541	-1.02221	-0.776888	-1.34898	-0.621852	-0.293545	0.242281	0.39095	0.348974	-0.527383	-0.250007	-0.291851	-0.297534	0.163756	0.00417887	-0.214004	-0.905157	-0.674534	-1.20437	0.0484227	-0.658872	0.00580925	-0.620234	0.163948	-0.0858885	-0.0442001	-0.237051	-0.881941	0.446568	-0.836691	-0.486246	-0.126951	-0.766901	0.825328	-1.27054	-0.594577	-0.666468	0.0185716	0.370718	0.69194	-0.538517	0.702238	0.157949	0.053588	0.108055	-0.478484	-0.07835	-0.0359656
-1.18536	-0.708808	-1.02295	-0.757704	-1.36295	-0.623762	-0.274537	0.229213	0.396527	0.344395	-0.534332	-0.251285	-0.289053	-0.303662	0.165715	0.00208063	-0.22253	-0.883535	-0.679414	-1.20181	0.0416283	-0.648944	0.00205195	-0.610797	0.152156	-0.0814119	-0.0467966	-0.226714	-0.881197	0.45598	-0.84135	-0.481529	-0.12596	-0.756011	0.830469	-1.26669	-0.592865	-0.651045	0.0220468	0.367235	0.682239	-0.536713	0.706642	0.163318	0.0601356	0.123184	-0.465331	-0.08792	-0.0348215
-1.18126	-0.725522	-1.02354	-0.73876	-1.37615	-0.625048	-0.252744	0.216274	0.402784	0.340254	-0.540867	-0.252382	-0.286811	-0.309789	0.167563	-9.34e-06	-0.231366	-0.860894	-0.684174	-1.1994	0.0352091	-0.638216	-0.00270295	-0.601102	0.139948	-0.0767303	-0.0495743	-0.216552	-0.880051	0.465437	-0.84579	-0.477097	-0.125227	-0.745056	0.835644	-1.2629	-0.591117	-0.635592	0.0249044	0.363576	0.672744	-0.535288	0.711481	0.169785	0.0660763	0.136866	-0.451897	-0.09696	-0.0344786
-1.17716	-0.742497	-1.02397	-0.720159	-1.38841	-0.625595	-0.228494	0.203467	0.4097	0.336634	-0.547037	-0.253329	-0.285121	-0.316043	0.169306	-0.0021037	-0.240551	-0.837319	-0.688808	-1.19706	0.0293493	-0.626772	-0.00848175	-0.591162	0.12764	-0.0719239	-0.0525916	-0.206599	-0.878408	0.474848	-0.849821	-0.472921	-0.124747	-0.734276	0.840855	-1.25909	-0.589291	-0.620381	0.0271443	0.359825	0.663412	-0.534144	0.716787	0.177112	0.0712821	0.149158	-0.438315	-0.10554	-0.0348767
-1.17305	-0.759527	-1.02427	-0.702027	-1.39958	-0.625311	-0.202236	0.190785	0.417243	0.333597	-0.552898	-0.25417	-0.28397	-0.322559	0.170942	-0.00421972	-0.250112	-0.812894	-0.693311	-1.19477	0.024228	-0.61473	-0.0153043	-0.58099	0.115557	-0.0670893	-0.0559026	-0.196894	-0.876172	0.484113	-0.853259	-0.468948	-0.124496	-0.723935	0.846082	-1.25517	-0.587355	-0.60567	0.028787	0.356054	0.654202	-0.533169	0.722576	0.18504	0.0756484	0.160161	-0.424725	-0.11374	-0.0359381
-1.16895	-0.776398	-1.02445	-0.684515	-1.40954	-0.624134	-0.17452	0.178207	0.425372	0.33119	-0.558513	-0.254961	-0.283335	-0.32947	0.172464	-0.00637963	-0.260064	-0.787708	-0.697673	-1.19247	0.0200124	-0.602239	-0.0231849	-0.570595	0.104014	-0.0623347	-0.0595539	-0.187479	-0.87325	0.493125	-0.855942	-0.46511	-0.124431	-0.714308	0.851284	-1.25108	-0.585281	-0.591685	0.0298751	0.352325	0.645077	-0.532244	0.728844	0.193303	0.0791	0.170016	-0.411267	-0.12165	-0.0375706
-1.16485	-0.79289	-1.02452	-0.667793	-1.4182	-0.622041	-0.145965	0.165707	0.434044	0.329437	-0.563948	-0.255764	-0.283185	-0.336898	0.173854	-0.00861026	-0.270399	-0.761856	-0.701887	-1.19013	0.016851	-0.589467	-0.0321323	-0.55998	0.0933035	-0.0577741	-0.0635835	-0.178397	-0.869558	0.501772	-0.857735	-0.461327	-0.124495	-0.705672	0.8564	-1.24673	-0.583051	-0.578605	0.0304727	0.34868	0.636004	-0.531258	0.735573	0.20164	0.0815967	0.178881	-0.398076	-0.12941	-0.0396719
-1.16075	-0.808793	-1.0245	-0.652041	-1.42548	-0.61905	-0.117222	0.153248	0.443216	0.328342	-0.569271	-0.256639	-0.283484	-0.344949	0.175093	-0.0109424	-0.281093	-0.73544	-0.705944	-1.18772	0.0148671	-0.57658	-0.0421496	-0.549142	0.0836835	-0.0535198	-0.0680185	-0.169692	-0.865027	0.509942	-0.858549	-0.45752	-0.124614	-0.698284	0.861353	-1.24207	-0.580653	-0.566546	0.0306634	0.345149	0.626957	-0.530112	0.74272	0.209807	0.0831362	0.186929	-0.385274	-0.13714	-0.0421323
-1.15665	-0.823915	-1.02442	-0.637444	-1.43134	-0.615222	-0.088934	0.140791	0.452851	0.327891	-0.574543	-0.257645	-0.284191	-0.353704	0.17616	-0.0134096	-0.292101	-0.708574	-0.709834	-1.18523	0.0141528	-0.563738	-0.0532333	-0.53807	0.0753642	-0.049675	-0.072874	-0.161404	-0.859608	0.517517	-0.858333	-0.453617	-0.124704	-0.692364	0.866059	-1.23704	-0.578082	-0.555556	0.0305482	0.341741	0.617913	-0.52873	0.750229	0.217583	0.0837554	0.194329	-0.372966	-0.14497	-0.0448388
-1.15255	-0.838091	-1.02428	-0.624184	-1.43578	-0.610658	-0.0616975	0.128285	0.462914	0.32805	-0.579819	-0.258827	-0.28526	-0.363219	0.177038	-0.0160464	-0.30336	-0.681386	-0.713549	-1.18265	0.0147657	-0.551075	-0.0653701	-0.52674	0.0685	-0.0463266	-0.0781522	-0.153568	-0.853271	0.524384	-0.857086	-0.449558	-0.124671	-0.688075	0.87043	-1.23158	-0.575337	-0.545602	0.0302412	0.338455	0.608854	-0.527068	0.758022	0.22478	0.0835295	0.201237	-0.361232	-0.15304	-0.0476776
-1.14845	-0.851192	-1.02412	-0.612433	-1.4388	-0.605495	-0.0360256	0.11568	0.473377	0.328767	-0.585139	-0.260219	-0.286643	-0.373518	0.177717	-0.0188862	-0.314791	-0.654022	-0.717085	-1.17997	0.0167263	-0.538692	-0.0785327	-0.515122	0.063183	-0.0435389	-0.0838425	-0.14621	-0.84601	0.530432	-0.854849	-0.445307	-0.12442	-0.685504	0.874382	-1.22568	-0.572421	-0.536579	0.0298647	0.335273	0.599762	-0.525116	0.76601	0.231242	0.0825684	0.207786	-0.350126	-0.16146	-0.0505376
-1.14434	-0.863133	-1.02395	-0.602345	-1.44044	-0.599899	-0.0123197	0.102921	0.484215	0.329975	-0.590532	-0.261834	-0.288291	-0.384596	0.1782	-0.0219593	-0.326303	-0.62664	-0.720438	-1.17718	0.0200181	-0.52665	-0.0926746	-0.503175	0.0594399	-0.0413485	-0.0899223	-0.139342	-0.837845	0.535556	-0.8517	-0.440849	-0.123855	-0.684647	0.877843	-1.21932	-0.569344	-0.528309	0.0295431	0.332168	0.590622	-0.522899	0.774095	0.236849	0.0810107	0.214078	-0.339675	-0.17032	-0.0533122
-1.14024	-0.873875	-1.02378	-0.594052	-1.44077	-0.594053	0.00914838	0.0899506	0.495408	0.331595	-0.596008	-0.263665	-0.290151	-0.396418	0.178507	-0.0252905	-0.337796	-0.599417	-0.723608	-1.17428	0.0245902	-0.514965	-0.107724	-0.490853	0.057232	-0.0397615	-0.096359	-0.132962	-0.828815	0.539662	-0.847747	-0.436201	-0.122888	-0.685399	0.880761	-1.2125	-0.566118	-0.520562	0.0293965	0.329104	0.581413	-0.520481	0.782173	0.241517	0.0790165	0.220178	-0.329875	-0.17969	-0.0559016
-1.13614	-0.88343	-1.02364	-0.587655	-1.43988	-0.588149	0.0282444	0.0767141	0.506932	0.333534	-0.601562	-0.265686	-0.292171	-0.408921	0.178672	-0.0288964	-0.349168	-0.572539	-0.726596	-1.17125	0.0303617	-0.503612	-0.123576	-0.478104	0.0564591	-0.0387523	-0.103112	-0.127051	-0.818977	0.542667	-0.843117	-0.431404	-0.121441	-0.687555	0.883107	-1.20526	-0.562757	-0.513066	0.0295338	0.326042	0.572114	-0.517953	0.790138	0.245191	0.0767582	0.226114	-0.320694	-0.18961	-0.0582146
-1.13204	-0.89186	-1.02353	-0.583227	-1.43786	-0.582373	0.0449667	0.0631594	0.518765	0.335695	-0.607171	-0.267852	-0.294295	-0.422018	0.178749	-0.0327845	-0.360318	-0.546199	-0.729405	-1.16806	0.0372278	-0.492528	-0.140088	-0.464876	0.0569658	-0.0382647	-0.110138	-0.12157	-0.808408	0.544507	-0.83795	-0.42653	-0.119448	-0.690811	0.884879	-1.19764	-0.559282	-0.505536	0.0300456	0.322939	0.5627	-0.515435	0.797889	0.247843	0.0744107	0.231879	-0.312076	-0.20006	-0.0601694
-1.12794	-0.89927	-1.02347	-0.580804	-1.43485	-0.576895	0.0594315	0.0492412	0.530878	0.337971	-0.6128	-0.270103	-0.29647	-0.435602	0.178808	-0.0369511	-0.371146	-0.520588	-0.73204	-1.16471	0.0450669	-0.481624	-0.157077	-0.451119	0.0585501	-0.0382157	-0.11739	-0.116466	-0.7972	0.545136	-0.832383	-0.42167	-0.116861	-0.694778	0.886106	-1.18969	-0.555714	-0.49769	0.0309983	0.319753	0.553142	-0.513061	0.805331	0.24947	0.0721418	0.237435	-0.303939	-0.21102	-0.0616952
-1.12384	-0.905803	-1.02345	-0.580389	-1.43098	-0.571856	0.0718483	0.0349232	0.543235	0.340258	-0.618401	-0.272367	-0.29864	-0.449551	0.17893	-0.0413812	-0.381561	-0.495889	-0.734504	-1.16114	0.0537485	-0.470798	-0.174314	-0.43679	0.0609754	-0.0385	-0.124826	-0.111669	-0.785456	0.544536	-0.826546	-0.416933	-0.113653	-0.699005	0.886844	-1.18149	-0.552076	-0.489278	0.032429	0.316447	0.543412	-0.510972	0.812377	0.250087	0.0701033	0.242718	-0.296183	-0.22242	-0.0627321
-1.11973	-0.911629	-1.02348	-0.581953	-1.42642	-0.567364	0.0824897	0.0201813	0.555792	0.342451	-0.623922	-0.274568	-0.300749	-0.463728	0.179206	-0.0460488	-0.391479	-0.472262	-0.736797	-1.15732	0.0631413	-0.459945	-0.19153	-0.421853	0.0639824	-0.038997	-0.132409	-0.1071	-0.773293	0.542715	-0.820551	-0.412438	-0.109814	-0.702996	0.887177	-1.17313	-0.548391	-0.4801	0.0343417	0.312986	0.533483	-0.509304	0.818953	0.249721	0.0684231	0.247649	-0.288692	-0.23416	-0.0632322
-1.11563	-0.916934	-1.02356	-0.585431	-1.42134	-0.563484	0.0916583	0.00500551	0.568496	0.344448	-0.629308	-0.276628	-0.302743	-0.477993	0.179727	-0.0509174	-0.400825	-0.449838	-0.738913	-1.1532	0.0731199	-0.448976	-0.208422	-0.406283	0.0673026	-0.0395778	-0.140113	-0.102674	-0.76084	0.53971	-0.814487	-0.408308	-0.105358	-0.706243	0.887206	-1.16468	-0.544679	-0.470023	0.0367051	0.309345	0.523335	-0.508183	0.824996	0.24841	0.0671994	0.252149	-0.281339	-0.24613	-0.0631589
-1.11153	-0.921905	-1.02368	-0.590732	-1.41592	-0.56024	0.0996534	-0.0105973	0.581281	0.346157	-0.634506	-0.278478	-0.304569	-0.492201	0.180581	-0.0559424	-0.409529	-0.428708	-0.740844	-1.14872	0.083571	-0.437829	-0.224659	-0.390069	0.0706715	-0.0401132	-0.147921	-0.0983052	-0.748239	0.535593	-0.808418	-0.404658	-0.100316	-0.708253	0.887049	-1.15625	-0.540957	-0.458986	0.039453	0.305503	0.512956	-0.507712	0.830452	0.2462	0.0664973	0.256143	-0.273991	-0.25821	-0.0624871
-1.10743	-0.926716	-1.02384	-0.597736	-1.41033	-0.55761	0.106742	-0.0266027	0.594071	0.347494	-0.639471	-0.280055	-0.306173	-0.506208	0.181847	-0.0610729	-0.417533	-0.408914	-0.74257	-1.14384	0.0943983	-0.426476	-0.239903	-0.373212	0.0738415	-0.0404807	-0.155826	-0.0939135	-0.735645	0.530463	-0.802379	-0.401596	-0.0947399	-0.708572	0.886826	-1.14791	-0.537232	-0.447013	0.0424866	0.30145	0.502346	-0.507965	0.835278	0.243138	0.0663474	0.259572	-0.266511	-0.27027	-0.0612028
-1.10333	-0.931513	-1.02402	-0.606298	-1.40478	-0.555537	0.113133	-0.0429681	0.606777	0.348389	-0.644167	-0.281314	-0.307508	-0.519875	0.183589	-0.0662552	-0.424781	-0.390444	-0.744068	-1.1385	0.105526	-0.41493	-0.253821	-0.355729	0.0765923	-0.0405713	-0.163836	-0.0894302	-0.72323	0.524451	-0.796379	-0.399209	-0.0886965	-0.706818	0.886653	-1.13975	-0.533502	-0.4342	0.0456781	0.297182	0.491524	-0.508981	0.839439	0.239277	0.0667468	0.262406	-0.258765	-0.2822	-0.0593025
-1.09923	-0.936404	-1.02422	-0.616255	-1.39943	-0.553933	0.118967	-0.0596336	0.619303	0.348785	-0.648573	-0.282228	-0.308525	-0.533072	0.185852	-0.0714352	-0.431227	-0.373231	-0.745305	-1.13263	0.116898	-0.403247	-0.266106	-0.33765	0.0787405	-0.0402951	-0.171967	-0.0848018	-0.71118	0.517712	-0.7904	-0.397561	-0.0822681	-0.702693	0.886633	-1.13183	-0.529749	-0.420708	0.0488772	0.292701	0.480526	-0.510764	0.842902	0.234671	0.067663	0.264641	-0.250625	-0.29389	-0.0567923
-1.09512	-0.941447	-1.02441	-0.627425	-1.39448	-0.55269	0.124305	-0.0765229	0.631543	0.348637	-0.652682	-0.282787	-0.309181	-0.545679	0.188657	-0.0765621	-0.436831	-0.357146	-0.746241	-1.12621	0.128483	-0.391518	-0.276501	-0.319016	0.0801457	-0.0395848	-0.180242	-0.079993	-0.699697	0.510417	-0.784402	-0.396694	-0.075548	-0.696006	0.886849	-1.1242	-0.525941	-0.406752	0.0519185	0.288015	0.469404	-0.51328	0.84564	0.229374	0.0690383	0.26631	-0.24197	-0.30527	-0.0536877
-1.09102	-0.946644	-1.02457	-0.639612	-1.39007	-0.551689	0.129133	-0.0935463	0.643386	0.347919	-0.6565	-0.283004	-0.309434	-0.557592	0.192005	-0.0815909	-0.441562	-0.342014	-0.746835	-1.11917	0.140267	-0.379863	-0.284814	-0.299878	0.0807139	-0.038398	-0.188687	-0.074989	-0.688996	0.50275	-0.778327	-0.396621	-0.0686383	-0.686675	0.887357	-1.1169	-0.522028	-0.392575	0.0546311	0.283139	0.458232	-0.516459	0.847624	0.223445	0.0707965	0.267473	-0.232693	-0.31629	-0.0500126
-1.08692	-0.951937	-1.02469	-0.652608	-1.38635	-0.550813	0.133374	-0.110604	0.654718	0.346615	-0.660048	-0.282908	-0.309248	-0.56872	0.195872	-0.0864848	-0.445403	-0.327613	-0.747041	-1.11149	0.152253	-0.368417	-0.290938	-0.280296	0.0803976	-0.0367174	-0.197328	-0.0697947	-0.679298	0.494895	-0.772104	-0.39733	-0.0616466	-0.674736	0.888181	-1.10994	-0.517945	-0.378436	0.056847	0.278089	0.447095	-0.520199	0.848823	0.216946	0.0728497	0.268219	-0.222701	-0.32693	-0.0457989
-1.08282	-0.957214	-1.02473	-0.666199	-1.38344	-0.549958	0.136904	-0.127588	0.66543	0.344723	-0.663357	-0.282544	-0.308588	-0.578996	0.20021	-0.0912168	-0.448351	-0.313689	-0.746814	-1.10314	0.164458	-0.357313	-0.294859	-0.260334	0.0791931	-0.0345495	-0.206188	-0.0644331	-0.670827	0.487026	-0.765649	-0.398785	-0.0546828	-0.660335	0.889314	-1.10331	-0.51361	-0.364583	0.0584118	0.272884	0.436089	-0.52437	0.849208	0.209939	0.0751057	0.268654	-0.21192	-0.33719	-0.0410864
-1.07872	-0.962312	-1.02467	-0.680164	-1.38142	-0.549037	0.139574	-0.144391	0.675414	0.342252	-0.666467	-0.28197	-0.307425	-0.588371	0.204953	-0.0957713	-0.450423	-0.299972	-0.746116	-1.09409	0.176909	-0.346668	-0.29667	-0.24006	0.0771353	-0.0319214	-0.215278	-0.0589423	-0.663799	0.479299	-0.758874	-0.400929	-0.047856	-0.64372	0.890718	-1.09698	-0.50893	-0.351238	0.0591932	0.267543	0.425313	-0.528822	0.848744	0.202493	0.0774737	0.268891	-0.200294	-0.3471	-0.035922
-1.07462	-0.967034	-1.02447	-0.694279	-1.38036	-0.547992	0.141235	-0.160905	0.684578	0.339219	-0.66942	-0.281254	-0.305734	-0.596817	0.210013	-0.100143	-0.451659	-0.286187	-0.744913	-1.08432	0.189634	-0.336566	-0.296562	-0.219541	0.0742892	-0.028877	-0.224598	-0.0533706	-0.658408	0.471841	-0.751692	-0.403691	-0.0412714	-0.625225	0.89233	-1.09091	-0.503805	-0.338585	0.0590896	0.262087	0.414862	-0.533392	0.8474	0.194678	0.0798704	0.269041	-0.187791	-0.35672	-0.0303598
-1.07051	-0.971163	-1.0241	-0.708321	-1.38029	-0.546794	0.141762	-0.177031	0.692841	0.335646	-0.672262	-0.280467	-0.303495	-0.604329	0.215287	-0.104338	-0.452126	-0.272076	-0.743182	-1.07384	0.20266	-0.327046	-0.294825	-0.198842	0.0707409	-0.0254717	-0.234132	-0.0477718	-0.654817	0.464741	-0.744015	-0.406986	-0.0350271	-0.60525	0.894065	-1.08504	-0.498134	-0.326756	0.0580361	0.256533	0.404817	-0.53791	0.845144	0.186569	0.0822237	0.269199	-0.174404	-0.3661	-0.0244608
-1.06641	-0.974481	-1.02352	-0.722071	-1.38121	-0.545442	0.141079	-0.192679	0.700141	0.331563	-0.675035	-0.279681	-0.300695	-0.610927	0.220655	-0.108371	-0.451917	-0.257411	-0.740912	-1.06265	0.216007	-0.318092	-0.291828	-0.178027	0.0665871	-0.0217679	-0.243849	-0.0421995	-0.653144	0.458044	-0.735761	-0.410724	-0.029211	-0.584245	0.895827	-1.07931	-0.491823	-0.315831	0.0560091	0.2509	0.395243	-0.542208	0.841949	0.178242	0.0844751	0.269437	-0.16015	-0.37534	-0.0182925
-1.06231	-0.976788	-1.0227	-0.735317	-1.38311	-0.543965	0.139171	-0.207774	0.706436	0.327001	-0.677777	-0.278962	-0.297326	-0.616649	0.225985	-0.112263	-0.451153	-0.242006	-0.738104	-1.05074	0.229683	-0.309628	-0.288002	-0.157149	0.0619252	-0.0178292	-0.253699	-0.036702	-0.653447	0.451748	-0.72686	-0.414812	-0.0238976	-0.562682	0.897515	-1.07362	-0.484794	-0.305834	0.0530285	0.245205	0.386176	-0.546126	0.837797	0.169769	0.0865801	0.269791	-0.145069	-0.38449	-0.0119281
-1.05821	-0.977925	-1.02158	-0.747855	-1.38596	-0.542411	0.136103	-0.222262	0.711707	0.321996	-0.680519	-0.278371	-0.293389	-0.621556	0.231136	-0.116042	-0.449977	-0.22573	-0.734774	-1.03813	0.243678	-0.301523	-0.283813	-0.13626	0.0568434	-0.0137165	-0.263619	-0.0313181	-0.655716	0.445803	-0.717252	-0.419157	-0.0191453	-0.541035	0.899035	-1.0679	-0.476988	-0.296746	0.0491566	0.239464	0.377621	-0.549519	0.832681	0.161225	0.0885079	0.270264	-0.129227	-0.39363	-0.00544533
-1.05411	-0.977791	-1.02015	-0.759497	-1.38973	-0.540848	0.132024	-0.236103	0.715956	0.316589	-0.683283	-0.277957	-0.288895	-0.625726	0.235959	-0.119738	-0.448548	-0.208508	-0.730947	-1.02485	0.257965	-0.293595	-0.279741	-0.115399	0.0514136	-0.00948389	-0.273533	-0.0260736	-0.659865	0.440113	-0.706892	-0.423672	-0.0149936	-0.51976	0.900303	-1.06208	-0.468373	-0.288509	0.0444948	0.233692	0.369551	-0.552262	0.826606	0.152674	0.0902389	0.270816	-0.112711	-0.40282	0.00107448
-1.05001	-0.97635	-1.01837	-0.770067	-1.39437	-0.539351	0.127168	-0.249284	0.719202	0.310827	-0.68608	-0.277759	-0.283864	-0.629256	0.240301	-0.12338	-0.447035	-0.190326	-0.726663	-1.01093	0.272494	-0.285626	-0.276241	-0.0946001	0.0456853	-0.00517702	-0.283358	-0.0209792	-0.665728	0.434543	-0.695754	-0.428276	-0.0114615	-0.499276	0.901257	-1.05609	-0.458951	-0.281041	0.039179	0.227908	0.361902	-0.554252	0.819593	0.144174	0.0917618	0.271375	-0.0956247	-0.4121	0.00754879
-1.04591	-0.973645	-1.0162	-0.779412	-1.39986	-0.537994	0.121846	-0.26181	0.721485	0.304764	-0.688914	-0.2778	-0.278327	-0.632252	0.244014	-0.126996	-0.445601	-0.171223	-0.721965	-0.996394	0.287194	-0.277376	-0.273728	-0.0738874	0.0396824	-0.000831417	-0.293009	-0.0160303	-0.673064	0.42893	-0.683832	-0.4329	-0.00854554	-0.47995	0.901859	-1.04986	-0.448757	-0.27425	0.0333716	0.22213	0.354581	-0.555413	0.811682	0.13577	0.0930702	0.271839	-0.0780871	-0.42151	0.013896
-1.0418	-0.969791	-1.01364	-0.787396	-1.40614	-0.536848	0.116432	-0.273708	0.722853	0.298463	-0.691778	-0.278092	-0.272328	-0.634835	0.246953	-0.130613	-0.444399	-0.151283	-0.716906	-0.981304	0.301976	-0.268604	-0.272545	-0.0532761	0.0334037	0.00352708	-0.302403	-0.0112078	-0.68156	0.423092	-0.671142	-0.437482	-0.00621922	-0.462087	0.902097	-1.04336	-0.43786	-0.268047	0.0272533	0.21638	0.347465	-0.555699	0.802929	0.127491	0.094159	0.272087	-0.0602236	-0.43106	0.0200378
-1.0377	-0.964972	-1.01066	-0.79391	-1.41321	-0.53597	0.11135	-0.285025	0.723362	0.292	-0.694657	-0.278632	-0.265925	-0.63713	0.248992	-0.13425	-0.443551	-0.130621	-0.711539	-0.965716	0.316733	-0.259087	-0.272952	-0.0327729	0.0268248	0.00788114	-0.311469	-0.00648019	-0.690846	0.416843	-0.657719	-0.441973	-0.00443367	-0.445922	0.901984	-1.03656	-0.426362	-0.262359	0.021014	0.210684	0.340414	-0.55509	0.793406	0.119351	0.0950216	0.271991	-0.042162	-0.44076	0.0259022
-1.0336	-0.959428	-1.00727	-0.798868	-1.42102	-0.535401	0.107044	-0.295825	0.72307	0.28546	-0.697528	-0.279408	-0.259186	-0.639266	0.250022	-0.137925	-0.443146	-0.109368	-0.705915	-0.949698	0.33135	-0.248634	-0.275108	-0.0123762	0.0199032	0.0122197	-0.320146	-0.00180681	-0.700512	0.410007	-0.643622	-0.446336	-0.00311866	-0.431617	0.901557	-1.02946	-0.414389	-0.257135	0.0148438	0.20507	0.333279	-0.553599	0.783201	0.111345	0.0956472	0.271431	-0.0240251	-0.45057	0.0314262
-1.0295	-0.953434	-1.00347	-0.802213	-1.42957	-0.535162	0.10396	-0.306181	0.722029	0.278937	-0.700362	-0.280397	-0.252191	-0.641371	0.249968	-0.141646	-0.443225	-0.0876523	-0.700082	-0.933325	0.345706	-0.237102	-0.27907	0.00792296	0.0125848	0.0165358	-0.328395	0.00285798	-0.710129	0.402433	-0.628927	-0.450546	-0.0021852	-0.419268	0.900872	-1.02209	-0.40209	-0.252351	0.00892491	0.199572	0.325908	-0.551267	0.772414	0.103451	0.0960197	0.270306	-0.00592516	-0.46049	0.0365585
-1.0254	-0.947279	-0.999288	-0.803913	-1.43881	-0.535254	0.102512	-0.31618	0.720281	0.272536	-0.703126	-0.28157	-0.245033	-0.643569	0.248789	-0.145421	-0.443779	-0.0655878	-0.694083	-0.916679	0.359687	-0.224406	-0.284795	0.0281401	0.004812	0.0208232	-0.336195	0.00756064	-0.719272	0.394005	-0.613728	-0.454591	-0.00152895	-0.4089	0.899993	-1.01448	-0.389625	-0.248011	0.00342401	0.194227	0.318161	-0.548162	0.761155	0.0956314	0.096117	0.268551	0.0120414	-0.47048	0.0412618
-1.0213	-0.941247	-0.994738	-0.803967	-1.4487	-0.535657	0.103063	-0.325909	0.717855	0.266361	-0.705781	-0.282891	-0.237812	-0.645974	0.246486	-0.149251	-0.44475	-0.0432583	-0.687952	-0.899844	0.373192	-0.210519	-0.292147	0.0482959	-0.0034686	0.0250741	-0.343547	0.0123441	-0.727541	0.384654	-0.598128	-0.458469	-0.00103461	-0.400487	0.898986	-1.00667	-0.377161	-0.244142	-0.00151294	0.189075	0.309916	-0.544378	0.749537	0.0878346	0.0959112	0.266144	0.0297992	-0.48048	0.0455149
-1.01719	-0.93559	-0.989863	-0.8024	-1.45916	-0.536335	0.105897	-0.335455	0.714763	0.260517	-0.708286	-0.284323	-0.230632	-0.64869	0.243109	-0.153134	-0.446028	-0.0207105	-0.681717	-0.882903	0.386139	-0.195474	-0.300912	0.0684146	-0.0122981	0.0292765	-0.350472	0.017244	-0.734587	0.374366	-0.582239	-0.462187	-0.000580855	-0.393953	0.897914	-0.998753	-0.364856	-0.240787	-0.00576479	0.184157	0.301078	-0.540035	0.737675	0.0800014	0.0953705	0.263116	0.0472958	-0.49046	0.0493134
-1.01309	-0.930512	-0.984704	-0.799264	-1.47007	-0.537238	0.111201	-0.344899	0.710999	0.255101	-0.710599	-0.28583	-0.223604	-0.651802	0.238753	-0.157068	-0.447467	0.0020507	-0.675395	-0.865931	0.398475	-0.179349	-0.310814	0.0885222	-0.021699	0.0334129	-0.357008	0.0222854	-0.74013	0.36318	-0.566172	-0.465766	-4.56e-05	-0.38919	0.89682	-0.990787	-0.352859	-0.237995	-0.00923748	0.17951	0.291585	-0.535272	0.725681	0.0720696	0.094461	0.259553	0.0645035	-0.50035	0.0526707
-1.00899	-0.926157	-0.97931	-0.79464	-1.48129	-0.538304	0.11905	-0.354311	0.706541	0.2502	-0.712676	-0.287375	-0.216836	-0.655375	0.233563	-0.161045	-0.44889	0.0250606	-0.668999	-0.848997	0.410179	-0.162261	-0.321534	0.108644	-0.0316704	0.0374586	-0.363208	0.0274812	-0.743972	0.351187	-0.550034	-0.469229	0.000688477	-0.386068	0.895727	-0.982854	-0.341299	-0.235809	-0.0118648	0.175172	0.28141	-0.530243	0.713664	0.0639813	0.0931488	0.255598	0.0814186	-0.5101	0.0556174
-1.00489	-0.922594	-0.973729	-0.788628	-1.49261	-0.539468	0.129402	-0.363748	0.701353	0.245881	-0.714472	-0.288925	-0.210433	-0.659452	0.227723	-0.165063	-0.450108	0.0483891	-0.662534	-0.832156	0.421262	-0.144345	-0.332735	0.128803	-0.0421858	0.0413819	-0.369131	0.0328307	-0.74601	0.338527	-0.533918	-0.472609	0.00172893	-0.384448	0.894633	-0.975029	-0.33028	-0.234255	-0.0136079	0.171173	0.27056	-0.525113	0.70172	0.0556895	0.0914033	0.251445	0.0980584	-0.51964	0.0582
-1.00079	-0.919821	-0.968012	-0.781353	-1.50379	-0.540658	0.142096	-0.373248	0.695391	0.242195	-0.715945	-0.290447	-0.204492	-0.664048	0.221453	-0.169115	-0.450932	0.0721311	-0.656001	-0.815445	0.431769	-0.12574	-0.344076	0.149018	-0.0531932	0.0451442	-0.374841	0.0383203	-0.74624	0.325376	-0.517905	-0.475941	0.00316912	-0.384188	0.893503	-0.967376	-0.319881	-0.233333	-0.0144542	0.167535	0.259074	-0.520055	0.689939	0.0471654	0.0891988	0.24733	0.114458	-0.52891	0.0604789
-0.99669	-0.917767	-0.962204	-0.772956	-1.51454	-0.541805	0.156864	-0.382831	0.688606	0.239171	-0.717055	-0.291914	-0.1991	-0.66915	0.214997	-0.173198	-0.451195	0.0963937	-0.649399	-0.798884	0.441768	-0.106571	-0.355233	0.169302	-0.0646176	0.0487006	-0.380397	0.043925	-0.744754	0.311935	-0.502051	-0.479262	0.00508444	-0.385159	0.892275	-0.959947	-0.310152	-0.233006	-0.014415	0.164271	0.247021	-0.515235	0.678397	0.0384049	0.0865175	0.243521	0.130663	-0.53785	0.0625255
-0.99258	-0.9163	-0.956347	-0.76359	-1.52451	-0.542842	0.173342	-0.392501	0.680954	0.236815	-0.717766	-0.293302	-0.194328	-0.674716	0.208609	-0.177309	-0.45076	0.121282	-0.642726	-0.782476	0.451347	-0.0869396	-0.365908	0.189658	-0.0763655	0.0520019	-0.385852	0.0496112	-0.741731	0.298412	-0.486393	-0.482608	0.00752969	-0.387244	0.890856	-0.952772	-0.301115	-0.233201	-0.0135243	0.161381	0.234487	-0.510816	0.667158	0.0294335	0.0833502	0.240302	0.146728	-0.54638	0.0644185
-0.98848	-0.915242	-0.950472	-0.753416	-1.53336	-0.543707	0.1911	-0.402242	0.672401	0.235118	-0.718044	-0.294587	-0.190233	-0.680675	0.202542	-0.181447	-0.449536	0.146884	-0.635978	-0.766204	0.4606	-0.066912	-0.375843	0.210083	-0.0883308	0.0549954	-0.391247	0.0553398	-0.737427	0.28501	-0.470947	-0.486014	0.0105378	-0.390344	0.889135	-0.945862	-0.292769	-0.233802	-0.011836	0.158854	0.221572	-0.506942	0.656275	0.02031	0.0796979	0.237956	0.162702	-0.55445	0.0662396
-0.98438	-0.914388	-0.944604	-0.7426	-1.54072	-0.544343	0.20966	-0.412026	0.662931	0.234051	-0.717863	-0.295746	-0.186849	-0.686926	0.19703	-0.185613	-0.447486	0.173259	-0.629155	-0.750037	0.469612	-0.0465176	-0.384828	0.230566	-0.100402	0.0576279	-0.396606	0.0610702	-0.732153	0.271909	-0.455704	-0.489506	0.0141192	-0.394377	0.886983	-0.939203	-0.285088	-0.23466	-0.00942274	0.156666	0.208375	-0.503737	0.645789	0.0111275	0.0755714	0.23675	0.178632	-0.56199	0.0680699
-0.98028	-0.913517	-0.938756	-0.731303	-1.54622	-0.544701	0.228533	-0.421813	0.652553	0.233577	-0.717204	-0.296757	-0.184194	-0.693345	0.192274	-0.189809	-0.444627	0.200425	-0.622257	-0.733936	0.478452	-0.0257517	-0.392698	0.251087	-0.112471	0.0598474	-0.401938	0.0667644	-0.726257	0.259252	-0.440641	-0.493106	0.0182631	-0.399273	0.884267	-0.932757	-0.278033	-0.235597	-0.00637425	0.154782	0.194989	-0.501295	0.635728	0.00201203	0.0709911	0.236917	0.19455	-0.56895	0.0699844
-0.97618	-0.912419	-0.932934	-0.719682	-1.54951	-0.544739	0.247248	-0.431561	0.641302	0.233649	-0.716054	-0.297596	-0.18226	-0.699784	0.188435	-0.194036	-0.441032	0.228353	-0.615283	-0.717854	0.48716	-0.00458391	-0.399335	0.271621	-0.124437	0.0616055	-0.407233	0.0723903	-0.720097	0.247138	-0.425721	-0.496825	0.0229389	-0.404972	0.880854	-0.926463	-0.27155	-0.236416	-0.00279539	0.153157	0.181492	-0.499681	0.626109	-0.00688194	0.0659859	0.238642	0.210474	-0.57528	0.0720485
-0.97208	-0.9109	-0.92713	-0.707877	-1.55028	-0.54442	0.265383	-0.441226	0.629249	0.234217	-0.714409	-0.29824	-0.18102	-0.706079	0.185618	-0.1983	-0.436819	0.25696	-0.608234	-0.701748	0.495734	0.0170294	-0.404669	0.292139	-0.136214	0.0628607	-0.412466	0.0779252	-0.71402	0.235614	-0.410897	-0.500664	0.0280994	-0.411413	0.876625	-0.920239	-0.265572	-0.236914	0.00119554	0.151739	0.167935	-0.498926	0.616941	-0.0153778	0.0605916	0.24205	0.226403	-0.58094	0.0743142
-0.96798	-0.908798	-0.921334	-0.696017	-1.54827	-0.54372	0.282586	-0.450774	0.616499	0.235231	-0.712271	-0.29866	-0.180427	-0.712057	0.183873	-0.202602	-0.432144	0.286117	-0.601112	-0.68558	0.504132	0.0391291	-0.408668	0.312611	-0.147735	0.0635813	-0.417597	0.083358	-0.70834	0.22467	-0.396122	-0.504615	0.0336838	-0.418533	0.871481	-0.91399	-0.260031	-0.236896	0.00546917	0.150472	0.154339	-0.499021	0.60822	-0.0232859	0.0548496	0.247198	0.242317	-0.58592	0.0768172
-0.96387	-0.905988	-0.915527	-0.684206	-1.54329	-0.542622	0.298602	-0.460182	0.60319	0.236639	-0.709654	-0.298828	-0.180411	-0.717536	0.183189	-0.206946	-0.427184	0.31565	-0.593914	-0.669327	0.512268	0.0617368	-0.411337	0.333008	-0.158956	0.0637487	-0.422576	0.0886904	-0.703318	0.214247	-0.38135	-0.508656	0.0396218	-0.426256	0.865348	-0.907607	-0.254849	-0.236189	0.00988811	0.149298	0.140692	-0.499928	0.599931	-0.0304147	0.0488051	0.25407	0.258182	-0.59019	0.0795746
-0.95977	-0.902385	-0.909687	-0.67253	-1.5352	-0.54112	0.313285	-0.469446	0.589494	0.238392	-0.706576	-0.298715	-0.180889	-0.722339	0.1835	-0.211335	-0.422123	0.345353	-0.586637	-0.652985	0.52002	0.0848392	-0.412712	0.353308	-0.169856	0.0633606	-0.427347	0.093937	-0.699149	0.204243	-0.366541	-0.512758	0.0458376	-0.434488	0.858186	-0.900981	-0.249946	-0.23465	0.0143111	0.148166	0.126944	-0.501572	0.592054	-0.0365816	0.0425058	0.262577	0.273949	-0.59378	0.0825844
-0.95567	-0.897941	-0.903792	-0.661052	-1.52397	-0.53922	0.326602	-0.478584	0.575607	0.240441	-0.703064	-0.298289	-0.181763	-0.726294	0.184691	-0.215768	-0.41714	0.375002	-0.579274	-0.636571	0.527236	0.108375	-0.412856	0.373494	-0.180433	0.0624348	-0.431849	0.0991247	-0.695949	0.194522	-0.351665	-0.516884	0.0522537	-0.443123	0.849989	-0.894003	-0.245234	-0.232178	0.0185981	0.147027	0.113011	-0.50385	0.584554	-0.0416256	0.0360014	0.272564	0.28956	-0.59671	0.085826
-0.95157	-0.89264	-0.897822	-0.649813	-1.50963	-0.536941	0.338635	-0.48764	0.561745	0.242733	-0.699148	-0.297523	-0.182922	-0.729245	0.186609	-0.220246	-0.412388	0.404368	-0.571815	-0.620128	0.533751	0.132228	-0.411855	0.393563	-0.190708	0.0610113	-0.436025	0.10429	-0.693751	0.184935	-0.336704	-0.52099	0.0587942	-0.452036	0.840784	-0.886575	-0.240621	-0.228719	0.0226165	0.145846	0.0987761	-0.506635	0.577389	-0.0454181	0.0293423	0.283818	0.304956	-0.59902	0.0892618
-0.94747	-0.88649	-0.891761	-0.638834	-1.49229	-0.534312	0.34957	-0.496683	0.548133	0.24521	-0.694863	-0.296389	-0.184251	-0.731053	0.18908	-0.224765	-0.407991	0.433237	-0.564249	-0.603718	0.539401	0.156222	-0.409815	0.413519	-0.200712	0.0591545	-0.439823	0.109477	-0.692508	0.175327	-0.321646	-0.525029	0.0653884	-0.461091	0.830631	-0.878613	-0.236007	-0.224263	0.0262476	0.144599	0.084097	-0.509784	0.57051	-0.0478725	0.0225804	0.296081	0.32008	-0.60078	0.0928397
-0.94337	-0.879515	-0.885599	-0.62812	-1.47213	-0.531379	0.359679	-0.505808	0.534999	0.247806	-0.690246	-0.294864	-0.18563	-0.731602	0.191916	-0.229318	-0.404033	0.461422	-0.556561	-0.587425	0.544041	0.180127	-0.406863	0.433382	-0.210491	0.0569538	-0.443197	0.114733	-0.692096	0.165563	-0.306488	-0.528954	0.0719727	-0.470151	0.819615	-0.870057	-0.23128	-0.218846	0.0293941	0.143275	0.0688112	-0.513144	0.563858	-0.0489511	0.0157681	0.309067	0.334885	-0.60205	0.0964976
-0.93926	-0.871749	-0.879333	-0.617664	-1.4494	-0.528195	0.369296	-0.515134	0.522558	0.250442	-0.685335	-0.292931	-0.186941	-0.730801	0.19494	-0.233897	-0.400554	0.488773	-0.548737	-0.571348	0.547559	0.203668	-0.403143	0.453183	-0.220092	0.0545222	-0.446117	0.120107	-0.692325	0.155537	-0.291231	-0.532718	0.0784924	-0.47908	0.807839	-0.86087	-0.226323	-0.212542	0.0319863	0.141878	0.0527463	-0.516558	0.557371	-0.0486705	0.0089596	0.322479	0.349337	-0.60293	0.100167
-0.93516	-0.863223	-0.872969	-0.607451	-1.42438	-0.524828	0.378791	-0.524799	0.511008	0.253023	-0.680168	-0.290578	-0.188072	-0.728585	0.197992	-0.23849	-0.397556	0.515192	-0.540762	-0.55559	0.549894	0.226537	-0.39882	0.472963	-0.229559	0.0519939	-0.44856	0.125641	-0.692952	0.145186	-0.275875	-0.536279	0.0849028	-0.487761	0.795418	-0.851045	-0.221007	-0.205451	0.0339884	0.140424	0.0357286	-0.519876	0.550983	-0.0471021	0.00221029	0.336026	0.363418	-0.60348	0.103779
-0.93106	-0.85397	-0.866521	-0.597463	-1.3974	-0.521348	0.388539	-0.534952	0.500516	0.255443	-0.674781	-0.2878	-0.188918	-0.724917	0.200946	-0.243081	-0.395002	0.540631	-0.532624	-0.540258	0.551042	0.248416	-0.394077	0.492772	-0.238929	0.0495193	-0.450523	0.131373	-0.693699	0.134499	-0.260414	-0.539601	0.0911694	-0.496098	0.782465	-0.840603	-0.215197	-0.197689	0.0354024	0.138942	0.0175936	-0.522964	0.544628	-0.04437	-0.00442326	0.349446	0.37713	-0.6038	0.107266
-0.92696	-0.844017	-0.860008	-0.587685	-1.36878	-0.517833	0.39889	-0.545751	0.491214	0.257581	-0.669206	-0.284597	-0.189389	-0.719789	0.203714	-0.247653	-0.39283	0.565092	-0.524314	-0.525448	0.55106	0.268992	-0.389118	0.512664	-0.248225	0.0472585	-0.452011	0.137329	-0.694266	0.123521	-0.244833	-0.54265	0.0972674	-0.504027	0.769089	-0.829595	-0.208757	-0.189374	0.0362708	0.137468	-0.00180425	-0.525706	0.538242	-0.0406456	-0.0108839	0.362518	0.390491	-0.60396	0.11057
-0.92286	-0.833389	-0.853459	-0.57811	-1.33888	-0.514357	0.410143	-0.557352	0.48319	0.25931	-0.663473	-0.280979	-0.18941	-0.713216	0.206251	-0.252187	-0.390956	0.588627	-0.515828	-0.511243	0.550067	0.287981	-0.384164	0.532697	-0.257456	0.0453737	-0.453045	0.143524	-0.694354	0.11235	-0.229102	-0.5454	0.103181	-0.511518	0.75538	-0.818098	-0.201552	-0.180614	0.0366755	0.136045	-0.0225822	-0.528016	0.531767	-0.0361391	-0.0171153	0.375074	0.403538	-0.60403	0.113643
-0.91876	-0.822114	-0.846905	-0.568738	-1.30802	-0.510992	0.422519	-0.569902	0.476491	0.260497	-0.657606	-0.276957	-0.188924	-0.70524	0.208558	-0.256665	-0.389291	0.611327	-0.507166	-0.497703	0.548237	0.305143	-0.379454	0.552924	-0.26661	0.04402	-0.453656	0.149957	-0.69368	0.101134	-0.213179	-0.547828	0.108904	-0.518576	0.741407	-0.80621	-0.193456	-0.171495	0.0367351	0.134718	-0.0448205	-0.529842	0.525153	-0.0310875	-0.0230634	0.387012	0.416318	-0.60405	0.116451
-0.91465	-0.810231	-0.840379	-0.559583	-1.2765	-0.507802	0.436152	-0.583529	0.471113	0.261018	-0.651626	-0.272549	-0.187898	-0.695923	0.210674	-0.261067	-0.387747	0.63331	-0.498332	-0.484865	0.545788	0.3203	-0.37524	0.573392	-0.275661	0.0433359	-0.453886	0.156615	-0.691993	0.0900571	-0.19701	-0.549914	0.114434	-0.52524	0.727212	-0.794048	-0.184361	-0.162071	0.0365985	0.133531	-0.068556	-0.531167	0.518362	-0.0257422	-0.028679	0.398296	0.428888	-0.60405	0.118974
-0.91055	-0.797794	-0.833915	-0.550672	-1.2446	-0.504837	0.451071	-0.598339	0.467013	0.260762	-0.645547	-0.267777	-0.186318	-0.68535	0.212669	-0.265377	-0.386246	0.654712	-0.489333	-0.472735	0.542964	0.33334	-0.371783	0.594141	-0.284565	0.0434346	-0.453785	0.163471	-0.689088	0.0793284	-0.180527	-0.551636	0.119776	-0.531573	0.71281	-0.781737	-0.17418	-0.152361	0.0364365	0.13252	-0.0937766	-0.532011	0.511366	-0.020354	-0.03392	0.408954	0.44131	-0.60406	0.121207
-0.90645	-0.784883	-0.827545	-0.542044	-1.21255	-0.502138	0.467208	-0.614402	0.464105	0.259642	-0.63938	-0.262663	-0.184195	-0.67362	0.214638	-0.26958	-0.384726	0.675676	-0.480179	-0.461297	0.540019	0.344227	-0.369344	0.615197	-0.293274	0.0443949	-0.453408	0.170484	-0.684816	0.0691655	-0.163658	-0.552974	0.12494	-0.53765	0.698187	-0.769407	-0.162857	-0.142346	0.0364307	0.131717	-0.120419	-0.532433	0.504152	-0.0151589	-0.0387541	0.419078	0.453641	-0.60406	0.123158
-0.90235	-0.771604	-0.821296	-0.533749	-1.18051	-0.499726	0.484396	-0.631754	0.462268	0.257605	-0.633131	-0.257231	-0.181562	-0.660849	0.216686	-0.273667	-0.383149	0.696334	-0.470878	-0.450509	0.537204	0.352998	-0.368182	0.636571	-0.301734	0.0462551	-0.452814	0.177606	-0.679094	0.0597775	-0.14633	-0.553904	0.129937	-0.543553	0.683304	-0.757182	-0.150369	-0.13197	0.0367625	0.131142	-0.148366	-0.532527	0.496718	-0.0103641	-0.0431603	0.428806	0.465934	-0.60403	0.124846
-0.89825	-0.758095	-0.81519	-0.525843	-1.14861	-0.497611	0.502386	-0.650388	0.461356	0.254634	-0.626799	-0.251508	-0.178475	-0.647164	0.218918	-0.277632	-0.381496	0.716804	-0.461437	-0.440308	0.534741	0.359754	-0.368536	0.658262	-0.309902	0.0490081	-0.452066	0.184777	-0.671906	0.0513495	-0.128475	-0.554403	0.134781	-0.54935	0.668101	-0.745175	-0.136734	-0.121148	0.0376001	0.130805	-0.177453	-0.532412	0.489072	-0.00613643	-0.0471312	0.43831	0.478232	-0.60395	0.126298
-0.89415	-0.744526	-0.809242	-0.518385	-1.11693	-0.495789	0.520865	-0.670256	0.461203	0.250758	-0.620381	-0.245518	-0.175007	-0.632702	0.22143	-0.281476	-0.379768	0.737175	-0.451858	-0.43062	0.532819	0.364649	-0.370626	0.680251	-0.317746	0.0525998	-0.451227	0.191934	-0.663305	0.0440284	-0.110041	-0.554441	0.139487	-0.555085	0.652506	-0.733479	-0.122005	-0.109775	0.0390874	0.130702	-0.207468	-0.532234	0.481234	-0.0025936	-0.0506734	0.44778	0.490564	-0.60376	0.127546
-0.89004	-0.731087	-0.803459	-0.511435	-1.08548	-0.494249	0.539472	-0.691267	0.461634	0.246047	-0.613869	-0.239285	-0.17125	-0.617607	0.224296	-0.285203	-0.377984	0.757508	-0.442136	-0.421361	0.531581	0.367881	-0.374636	0.702507	-0.325259	0.0569305	-0.450361	0.199012	-0.653409	0.0379117	-0.0909978	-0.553993	0.144073	-0.560773	0.636435	-0.722161	-0.106273	-0.0977354	0.041334	0.130818	-0.238161	-0.532149	0.473227	0.000201605	-0.0538068	0.457405	0.502947	-0.60342	0.128624
-0.88594	-0.71799	-0.797841	-0.505041	-1.05424	-0.49297	0.557828	-0.713289	0.462471	0.240614	-0.607251	-0.232835	-0.167306	-0.602028	0.227562	-0.288822	-0.376177	0.777828	-0.432258	-0.412448	0.531118	0.369671	-0.380708	0.724988	-0.332467	0.0618592	-0.449531	0.205946	-0.642394	0.0330402	-0.0713393	-0.553032	0.148555	-0.566389	0.619805	-0.711258	-0.0896618	-0.0849191	0.0444073	0.131131	-0.269253	-0.532318	0.465079	0.00224267	-0.0565639	0.467352	0.515382	-0.60288	0.129563
-0.88184	-0.70545	-0.792378	-0.499244	-1.02315	-0.491932	0.575553	-0.736159	0.463547	0.234605	-0.600512	-0.226192	-0.163285	-0.586113	0.231247	-0.292347	-0.374385	0.798123	-0.422202	-0.4038	0.531474	0.370248	-0.388935	0.747643	-0.339427	0.0672113	-0.448795	0.212674	-0.630483	0.0293949	-0.0510931	-0.551538	0.15295	-0.571865	0.602537	-0.700775	-0.0723194	-0.0712316	0.0483278	0.131606	-0.300447	-0.532896	0.456817	0.003577	-0.0589872	0.477756	0.52786	-0.60211	0.130391
-0.87774	-0.693672	-0.787054	-0.494068	-0.992122	-0.491118	0.59229	-0.759681	0.464705	0.228195	-0.593637	-0.219379	-0.159299	-0.570012	0.235334	-0.295792	-0.372649	0.818351	-0.411939	-0.395351	0.532645	0.369839	-0.399356	0.770414	-0.346238	0.0727884	-0.44821	0.219142	-0.617932	0.0268978	-0.0303196	-0.549498	0.157277	-0.577099	0.584562	-0.690681	-0.0544121	-0.0566078	0.053067	0.132207	-0.331439	-0.534019	0.448468	0.00429954	-0.0611263	0.488701	0.54036	-0.60107	0.131129
-0.87364	-0.682843	-0.781849	-0.489518	-0.961065	-0.490513	0.607724	-0.78364	0.465808	0.221573	-0.586605	-0.212424	-0.155459	-0.553867	0.239777	-0.299172	-0.371009	0.838441	-0.40143	-0.387047	0.534594	0.368651	-0.41195	0.793242	-0.353032	0.0783807	-0.447828	0.225302	-0.605016	0.0254171	-0.00911331	-0.546911	0.161555	-0.58196	0.565825	-0.680912	-0.0361136	-0.0410215	0.0585495	0.132893	-0.361934	-0.535801	0.440052	0.00454353	-0.063034	0.500216	0.552854	-0.59976	0.131795
-0.86954	-0.673111	-0.776735	-0.485578	-0.929876	-0.490114	0.621598	-0.80781	0.466741	0.214931	-0.579397	-0.20535	-0.151863	-0.537816	0.244503	-0.302501	-0.369504	0.858298	-0.390633	-0.378852	0.537257	0.366871	-0.426637	0.816067	-0.359975	0.0837795	-0.447693	0.231117	-0.59201	0.0247761	0.0124004	-0.543791	0.165803	-0.586296	0.546288	-0.671375	-0.0175966	-0.0244938	0.064657	0.133625	-0.391655	-0.538321	0.431585	0.00446825	-0.0647629	0.512268	0.565309	-0.59818	0.1324
-0.86544	-0.664575	-0.771682	-0.482212	-0.898471	-0.489928	0.633727	-0.83196	0.467408	0.208455	-0.571992	-0.198182	-0.1486	-0.521982	0.249422	-0.305788	-0.368166	0.87781	-0.379503	-0.37075	0.540557	0.364652	-0.443276	0.838833	-0.367255	0.0887906	-0.44784	0.236558	-0.579174	0.0247646	0.0340701	-0.540168	0.170038	-0.589952	0.525931	-0.661948	0.000976682	-0.0070967	0.0712354	0.134368	-0.42036	-0.541619	0.423076	0.00424525	-0.0663618	0.524768	0.577692	-0.59634	0.132954
-0.86133	-0.657279	-0.766661	-0.479364	-0.866792	-0.489969	0.644	-0.855867	0.467734	0.202313	-0.564367	-0.190947	-0.145739	-0.506474	0.254428	-0.309041	-0.367026	0.896855	-0.367995	-0.362739	0.544415	0.362116	-0.461672	0.861488	-0.375071	0.093246	-0.448296	0.241611	-0.566737	0.0251515	0.0557255	-0.536089	0.174278	-0.592784	0.504753	-0.652492	0.0194607	0.0110458	0.0781049	0.135093	-0.447848	-0.545697	0.414529	0.00404427	-0.0678723	0.537571	0.589968	-0.59429	0.133465
-0.85723	-0.651201	-0.76164	-0.476957	-0.834815	-0.490262	0.65239	-0.879322	0.46766	0.196644	-0.556504	-0.183666	-0.143328	-0.491381	0.259413	-0.312261	-0.366111	0.915309	-0.356069	-0.354836	0.548762	0.359358	-0.481577	0.883989	-0.383623	0.0970142	-0.449075	0.24627	-0.554878	0.0256998	0.0771866	-0.531619	0.17854	-0.594668	0.482767	-0.642852	0.0377325	0.0297614	0.0850708	0.135781	-0.473967	-0.550514	0.405946	0.00401899	-0.0693266	0.550494	0.602106	-0.59208	0.133944
-0.85313	-0.646256	-0.75659	-0.474901	-0.802562	-0.490839	0.658945	-0.902143	0.467135	0.191555	-0.548383	-0.176362	-0.141396	-0.476772	0.264274	-0.315444	-0.36545	0.933049	-0.343694	-0.347067	0.553543	0.356441	-0.502702	0.906296	-0.393094	0.100008	-0.450181	0.250542	-0.543721	0.0261797	0.0982734	-0.526838	0.182837	-0.595518	0.460004	-0.632873	0.0556935	0.0488361	0.0919355	0.136422	-0.498624	-0.555991	0.397324	0.00429432	-0.0707462	0.563324	0.614076	-0.58979	0.134406
-0.84903	-0.642301	-0.751487	-0.473093	-0.770101	-0.49173	0.663789	-0.924173	0.466117	0.187115	-0.539986	-0.169054	-0.139944	-0.462693	0.268918	-0.318581	-0.365072	0.94996	-0.330848	-0.339464	0.558721	0.353408	-0.524722	0.92838	-0.403636	0.102186	-0.451602	0.254443	-0.533317	0.0263819	0.118817	-0.521837	0.187179	-0.59529	0.436506	-0.622401	0.0732707	0.0680251	0.0985109	0.137018	-0.521781	-0.562018	0.388658	0.00495558	-0.0721412	0.575835	0.625852	-0.58747	0.134872
-0.84493	-0.639137	-0.746309	-0.471421	-0.737552	-0.492966	0.667105	-0.945293	0.464561	0.183354	-0.531299	-0.161756	-0.138957	-0.449163	0.273267	-0.321662	-0.365007	0.965938	-0.317525	-0.332061	0.564281	0.350283	-0.547288	0.950217	-0.415358	0.10356	-0.453314	0.257999	-0.523651	0.0261281	0.138668	-0.516715	0.191572	-0.59399	0.412325	-0.611292	0.0904136	0.0870659	0.10463	0.137583	-0.543461	-0.568456	0.379946	0.00604012	-0.0735116	0.587808	0.637408	-0.58522	0.135369
-0.84083	-0.636528	-0.741039	-0.469768	-0.705081	-0.494569	0.669123	-0.965417	0.462415	0.180268	-0.522311	-0.154478	-0.138396	-0.436176	0.277265	-0.324671	-0.365287	0.980891	-0.303735	-0.324886	0.570224	0.347076	-0.570035	0.971786	-0.428316	0.104185	-0.455279	0.261245	-0.514631	0.0252795	0.157709	-0.511573	0.196015	-0.591673	0.38752	-0.599425	0.107091	0.105693	0.110159	0.138141	-0.563733	-0.575154	0.371186	0.00753245	-0.0748492	0.599043	0.64872	-0.58309	0.13593
-0.83672	-0.634215	-0.735666	-0.468017	-0.672896	-0.49655	0.670103	-0.9845	0.459621	0.177817	-0.513015	-0.147225	-0.13821	-0.423703	0.280875	-0.327595	-0.365943	0.994748	-0.289501	-0.317958	0.576561	0.343786	-0.592596	0.993074	-0.442503	0.104156	-0.457447	0.26422	-0.506099	0.0237417	0.175858	-0.506503	0.200505	-0.588441	0.362158	-0.586701	0.123286	0.123652	0.115005	0.138725	-0.582715	-0.58195	0.362376	0.0093626	-0.0761398	0.609375	0.659764	-0.58117	0.136594
-0.83262	-0.631931	-0.730184	-0.466053	-0.641236	-0.498903	0.670316	-1.00253	0.456106	0.175934	-0.503409	-0.139997	-0.138333	-0.411691	0.284081	-0.330422	-0.366998	1.00745	-0.274864	-0.311281	0.583313	0.340401	-0.614609	1.01407	-0.457847	0.103604	-0.459759	0.266974	-0.497841	0.0214668	0.193075	-0.501587	0.205029	-0.584437	0.336305	-0.573052	0.138989	0.140721	0.119121	0.139374	-0.600558	-0.588685	0.353515	0.0114082	-0.0773676	0.618683	0.670515	-0.57949	0.137405
-0.82852	-0.629421	-0.724589	-0.463765	-0.610364	-0.501607	0.67002	-1.01953	0.451789	0.174531	-0.4935	-0.132787	-0.138695	-0.400071	0.286882	-0.333145	-0.368464	1.01896	-0.259877	-0.30484	0.590498	0.336904	-0.635723	1.03476	-0.474212	0.102681	-0.462147	0.269556	-0.489594	0.0184521	0.209363	-0.49689	0.209573	-0.579838	0.310033	-0.55844	0.154194	0.156714	0.122513	0.140135	-0.617433	-0.595214	0.344602	0.0134995	-0.0785182	0.626901	0.680947	-0.57811	0.138405
-0.82442	-0.626458	-0.718882	-0.461049	-0.580548	-0.50462	0.669439	-1.03554	0.446577	0.173505	-0.483298	-0.125587	-0.139223	-0.388757	0.289292	-0.335761	-0.370337	1.02926	-0.244603	-0.298603	0.598131	0.333268	-0.655613	1.05513	-0.491405	0.101553	-0.46454	0.27202	-0.481068	0.0147366	0.224766	-0.492451	0.214115	-0.574842	0.283412	-0.542864	0.168894	0.171502	0.125239	0.141054	-0.633522	-0.601408	0.335632	0.0154284	-0.0795824	0.634019	0.691033	-0.57704	0.139637
-0.82032	-0.622858	-0.713067	-0.457808	-0.552049	-0.507885	0.66875	-1.05064	0.440374	0.172744	-0.472824	-0.118381	-0.139848	-0.377657	0.291327	-0.338274	-0.37259	1.03835	-0.22911	-0.292518	0.606215	0.329458	-0.67398	1.07519	-0.509182	0.100389	-0.466864	0.27442	-0.47196	0.0103944	0.239368	-0.488285	0.218632	-0.569659	0.256514	-0.526355	0.183077	0.185017	0.127405	0.142176	-0.649004	-0.607168	0.326593	0.016959	-0.0805598	0.640086	0.700749	-0.57629	0.141137
-0.81622	-0.618488	-0.707147	-0.453954	-0.525112	-0.511329	0.668061	-1.06491	0.433083	0.172136	-0.462105	-0.111151	-0.140509	-0.366678	0.293008	-0.340696	-0.375167	1.04626	-0.213468	-0.286515	0.614747	0.325432	-0.690558	1.09491	-0.527268	0.099349	-0.469045	0.27681	-0.461976	0.00552694	0.25328	-0.484377	0.2231	-0.564502	0.229409	-0.508974	0.196727	0.197256	0.129163	0.143546	-0.664044	-0.612422	0.317466	0.0178407	-0.081461	0.645203	0.710074	-0.57585	0.142937
-0.81211	-0.613273	-0.701129	-0.449411	-0.499946	-0.514871	0.667404	-1.07844	0.424616	0.171571	-0.451178	-0.103878	-0.141153	-0.35573	0.294349	-0.343043	-0.377983	1.05304	-0.197745	-0.280512	0.623711	0.321138	-0.70512	1.1143	-0.545368	0.0985809	-0.471014	0.279237	-0.450851	0.00025406	0.266635	-0.480685	0.227492	-0.559579	0.202168	-0.490809	0.20982	0.208283	0.130698	0.145203	-0.678782	-0.617134	0.308216	0.0178218	-0.0823091	0.649516	0.718991	-0.57571	0.145058
-0.80801	-0.607197	-0.695018	-0.444108	-0.476722	-0.518423	0.666732	-1.09134	0.414897	0.170951	-0.440082	-0.0965381	-0.141742	-0.344735	0.295354	-0.345337	-0.380922	1.05876	-0.181999	-0.274421	0.633087	0.316517	-0.717479	1.13334	-0.563185	0.0982093	-0.47271	0.281747	-0.438365	-0.00529549	0.279579	-0.477142	0.231788	-0.555085	0.174856	-0.471969	0.222333	0.218223	0.132222	0.147179	-0.693327	-0.6213	0.2988	0.0166633	-0.0831395	0.653209	0.727496	-0.57583	0.147516
-0.80391	-0.600297	-0.688817	-0.437988	-0.455559	-0.5219	0.665921	-1.10371	0.403869	0.170189	-0.428865	-0.089108	-0.14225	-0.333635	0.296015	-0.347604	-0.383842	1.06353	-0.16628	-0.268147	0.642855	0.311503	-0.727493	1.15206	-0.580442	0.0983326	-0.474079	0.284372	-0.424359	-0.010993	0.292254	-0.473664	0.235967	-0.551197	0.147539	-0.452579	0.234242	0.227255	0.13396	0.149498	-0.707754	-0.624948	0.289157	0.014152	-0.0839989	0.656491	0.735595	-0.57617	0.150315
-0.79981	-0.592656	-0.682531	-0.431004	-0.436527	-0.525227	0.664778	-1.11563	0.391501	0.169217	-0.417576	-0.081563	-0.142663	-0.322391	0.296309	-0.349866	-0.386575	1.06747	-0.150622	-0.261602	0.653	0.306025	-0.735066	1.17044	-0.596897	0.0990203	-0.475075	0.28714	-0.40875	-0.016718	0.304793	-0.47015	0.240015	-0.548075	0.120278	-0.432769	0.24553	0.2356	0.136137	0.152177	-0.722102	-0.628133	0.27921	0.010112	-0.0849423	0.659583	0.743308	-0.57672	0.153453
-0.79571	-0.584391	-0.676163	-0.42312	-0.419642	-0.528342	0.663065	-1.1272	0.377789	0.167983	-0.406264	-0.0738776	-0.142978	-0.310993	0.296199	-0.352148	-0.38894	1.07075	-0.135044	-0.254708	0.663516	0.30001	-0.740147	1.18851	-0.61236	0.100312	-0.475666	0.290062	-0.391537	-0.0223648	0.317306	-0.466495	0.243925	-0.545852	0.0931272	-0.412671	0.256191	0.243505	0.138965	0.155225	-0.736375	-0.630933	0.268875	0.00441374	-0.0860293	0.662705	0.750673	-0.57743	0.156922
-0.79161	-0.57564	-0.669718	-0.414314	-0.40487	-0.531203	0.660511	-1.13849	0.36276	0.166459	-0.394978	-0.066026	-0.1432	-0.299455	0.295636	-0.354463	-0.390749	1.07355	-0.119551	-0.2474	0.674417	0.293384	-0.742737	1.20628	-0.6267	0.102216	-0.475826	0.293142	-0.372805	-0.0278479	0.329879	-0.462596	0.247693	-0.54464	0.0661375	-0.392411	0.266231	0.251229	0.142634	0.158642	-0.750548	-0.633439	0.258054	-0.00301949	-0.0873194	0.666063	0.757741	-0.57828	0.160711
-0.78751	-0.566544	-0.6632	-0.404577	-0.392136	-0.533791	0.656848	-1.14957	0.34647	0.164634	-0.383758	-0.0579818	-0.143339	-0.287822	0.294565	-0.35682	-0.391819	1.07607	-0.104133	-0.239635	0.685733	0.286078	-0.742883	1.22378	-0.639863	0.104716	-0.475542	0.296367	-0.352725	-0.0331049	0.342564	-0.458362	0.251322	-0.544524	0.0393517	-0.372101	0.275677	0.259024	0.147298	0.162422	-0.764573	-0.635752	0.246649	-0.0122076	-0.0888667	0.669842	0.764582	-0.57927	0.164807
-0.7834	-0.557239	-0.656616	-0.393916	-0.38133	-0.536111	0.651832	-1.1605	0.329003	0.162523	-0.372636	-0.0497186	-0.143405	-0.276161	0.292928	-0.359214	-0.391981	1.07853	-0.0887663	-0.231391	0.697516	0.278025	-0.740686	1.24105	-0.651865	0.107768	-0.474808	0.299717	-0.331545	-0.0380978	0.355377	-0.453718	0.254819	-0.54556	0.0128056	-0.351836	0.284574	0.267116	0.153066	0.166552	-0.778387	-0.637967	0.234563	-0.0231131	-0.0907148	0.674193	0.771274	-0.58038	0.169194
-0.7793	-0.547839	-0.649975	-0.382354	-0.372316	-0.538195	0.645269	-1.17132	0.310467	0.16016	-0.361634	-0.04121	-0.143403	-0.264559	0.290674	-0.36163	-0.391095	1.08115	-0.0734198	-0.222671	0.709832	0.269168	-0.736293	1.25813	-0.662803	0.11131	-0.473627	0.303161	-0.309582	-0.0428122	0.368305	-0.448616	0.258193	-0.547775	-0.0134728	-0.33169	0.29299	0.275692	0.160001	0.171013	-0.791922	-0.640174	0.221708	-0.035643	-0.0928925	0.679225	0.777909	-0.58162	0.173859
-0.7752	-0.538433	-0.64329	-0.36993	-0.364944	-0.540095	0.637044	-1.18207	0.290989	0.157596	-0.350758	-0.0324304	-0.143336	-0.253119	0.287764	-0.364038	-0.38905	1.08416	-0.0580548	-0.213498	0.722763	0.259454	-0.729902	1.27504	-0.672839	0.11526	-0.472005	0.306662	-0.287205	-0.0472545	0.381303	-0.443036	0.261451	-0.551159	-0.0394625	-0.311712	0.301009	0.284881	0.168112	0.175783	-0.805109	-0.64244	0.208015	-0.049653	-0.0954103	0.685004	0.784583	-0.58302	0.178788
-0.7711	-0.529075	-0.636577	-0.356703	-0.359058	-0.54188	0.627129	-1.19277	0.270711	0.1549	-0.340001	-0.0233556	-0.143195	-0.241951	0.284179	-0.366393	-0.38578	1.08778	-0.0426296	-0.203917	0.736392	0.24884	-0.721756	1.29184	-0.6822	0.119528	-0.469956	0.31018	-0.264817	-0.0514481	0.394307	-0.436989	0.2646	-0.555664	-0.065149	-0.291929	0.308731	0.294749	0.177358	0.180836	-0.817893	-0.644812	0.193437	-0.0649537	-0.0982582	0.691548	0.791393	-0.58459	0.183964
-0.767	-0.519784	-0.629856	-0.342745	-0.354508	-0.543633	0.615602	-1.20345	0.249784	0.152152	-0.329344	-0.0139638	-0.142964	-0.23116	0.279926	-0.368642	-0.381263	1.09219	-0.0271026	-0.193988	0.750796	0.237288	-0.712142	1.30854	-0.691157	0.124015	-0.467496	0.313677	-0.242836	-0.0554281	0.407238	-0.430518	0.267638	-0.561201	-0.0905231	-0.272343	0.316267	0.305288	0.187645	0.186144	-0.830233	-0.647305	0.177955	-0.0813186	-0.101406	0.698828	0.798433	-0.58637	0.189367
-0.7629	-0.510551	-0.62315	-0.328144	-0.351156	-0.545441	0.602643	-1.2141	0.228362	0.14944	-0.318754	-0.00423685	-0.142616	-0.220843	0.275044	-0.370718	-0.375523	1.09758	-0.0114351	-0.183782	0.766035	0.224769	-0.701381	1.32518	-0.700018	0.128619	-0.464644	0.31712	-0.221671	-0.0592355	0.420014	-0.423695	0.270556	-0.567639	-0.115579	-0.252937	0.323735	0.316416	0.19884	0.19168	-0.842111	-0.649904	0.161586	-0.0984926	-0.104803	0.706774	0.805792	-0.58838	0.194972
-0.75879	-0.501335	-0.616484	-0.313001	-0.34888	-0.54739	0.588528	-1.22473	0.206595	0.146854	-0.308188	0.00583892	-0.142118	-0.211078	0.269604	-0.372547	-0.368629	1.10407	0.00440723	-0.173375	0.782138	0.211257	-0.689828	1.34177	-0.709102	0.133241	-0.461418	0.320485	-0.201709	-0.0629115	0.43256	-0.416615	0.273337	-0.574807	-0.140313	-0.233676	0.33125	0.327983	0.210771	0.197413	-0.853529	-0.652558	0.144381	-0.116201	-0.108385	0.715275	0.813544	-0.59066	0.200743
-0.75469	-0.49208	-0.609883	-0.297426	-0.347582	-0.549556	0.573612	-1.2353	0.184629	0.144479	-0.297599	0.0162711	-0.141427	-0.201917	0.263712	-0.374052	-0.36069	1.11176	0.0204527	-0.16284	0.7991	0.196736	-0.677855	1.3583	-0.718728	0.137786	-0.45784	0.323759	-0.183287	-0.0664913	0.444814	-0.409389	0.27595	-0.582495	-0.164722	-0.214511	0.338922	0.339777	0.223243	0.203318	-0.864518	-0.655186	0.126425	-0.134159	-0.112075	0.724192	0.821754	-0.59324	0.20663
-0.75059	-0.482719	-0.603372	-0.281533	-0.347184	-0.551997	0.558311	-1.2458	0.1626	0.142395	-0.28694	0.0270606	-0.140501	-0.193379	0.257507	-0.375153	-0.351851	1.12072	0.0367234	-0.152239	0.816866	0.181199	-0.665841	1.37474	-0.729188	0.142169	-0.453928	0.326946	-0.166685	-0.0699997	0.456739	-0.402138	0.278357	-0.590466	-0.188801	-0.195384	0.346848	0.351538	0.236045	0.20937	-0.875126	-0.65768	0.107837	-0.152083	-0.115789	0.733366	0.830469	-0.59616	0.212571
-0.74649	-0.473185	-0.596974	-0.265438	-0.347625	-0.554754	0.54307	-1.25618	0.140632	0.140669	-0.276167	0.0382006	-0.139297	-0.185448	0.25115	-0.375776	-0.342283	1.13095	0.0532352	-0.141623	0.835334	0.164651	-0.654162	1.39106	-0.740737	0.146313	-0.449704	0.330063	-0.15211	-0.0734469	0.468326	-0.39498	0.280509	-0.598463	-0.212546	-0.176231	0.35511	0.362979	0.248962	0.215547	-0.885421	-0.659909	0.0887631	-0.169695	-0.119447	0.742627	0.839721	-0.59944	0.218487
-0.74239	-0.463419	-0.590708	-0.249253	-0.348865	-0.557838	0.528338	-1.26639	0.118835	0.13935	-0.265245	0.0496769	-0.137774	-0.178071	0.244824	-0.375853	-0.332174	1.14243	0.0699987	-0.131023	0.854351	0.147115	-0.643174	1.4072	-0.753573	0.150157	-0.445187	0.333144	-0.13969	-0.0768266	0.479595	-0.388026	0.28235	-0.606227	-0.235947	-0.156988	0.363771	0.373803	0.261787	0.221834	-0.89548	-0.661729	0.0693698	-0.186734	-0.122971	0.751807	0.849528	-0.60311	0.224284
-0.73829	-0.453383	-0.584587	-0.23308	-0.35087	-0.561235	0.514536	-1.27637	0.0973051	0.138473	-0.254156	0.0614678	-0.1359	-0.171161	0.238716	-0.375325	-0.321725	1.15512	0.0870203	-0.120447	0.87372	0.12864	-0.633195	1.42309	-0.767825	0.153649	-0.440394	0.336238	-0.129472	-0.0801147	0.490596	-0.381367	0.28382	-0.613503	-0.258996	-0.137592	0.372872	0.383727	0.27433	0.228217	-0.905388	-0.662989	0.0498361	-0.202965	-0.126298	0.760752	0.859889	-0.6072	0.229855
-0.73418	-0.443057	-0.57862	-0.21701	-0.353611	-0.564906	0.502039	-1.28603	0.0761268	0.138058	-0.242894	0.0735448	-0.133652	-0.164599	0.233011	-0.374151	-0.311135	1.16892	0.104303	-0.109883	0.893207	0.109307	-0.624499	1.43864	-0.783545	0.156754	-0.435341	0.339405	-0.121425	-0.083271	0.501405	-0.375073	0.284859	-0.620066	-0.28168	-0.117984	0.382434	0.392504	0.28643	0.234692	-0.915224	-0.663547	0.0303436	-0.218181	-0.129381	0.769331	0.870792	-0.61175	0.235086
-0.73008	-0.432451	-0.57281	-0.201115	-0.357055	-0.568785	0.491153	-1.2953	0.0553701	0.138108	-0.231475	0.0858742	-0.131019	-0.158244	0.227873	-0.372302	-0.300599	1.18373	0.121848	-0.0992943	0.912553	0.0892353	-0.617295	1.45376	-0.800699	0.159447	-0.430044	0.342713	-0.115445	-0.0862412	0.512116	-0.369184	0.28541	-0.625727	-0.30399	-0.0981075	0.392461	0.399943	0.297957	0.241257	-0.925061	-0.663272	0.0110676	-0.232211	-0.13219	0.777449	0.882208	-0.6168	0.239857
-0.72598	-0.421601	-0.567152	-0.185448	-0.361156	-0.572788	0.482107	-1.30409	0.0350944	0.138618	-0.219933	0.0984183	-0.128002	-0.15194	0.22344	-0.369772	-0.290304	1.19943	0.139653	-0.0886285	0.931491	0.0685927	-0.611724	1.46836	-0.819169	0.161717	-0.424515	0.346235	-0.111366	-0.088961	0.522833	-0.363711	0.285426	-0.630352	-0.325916	-0.0779133	0.402937	0.405924	0.308821	0.247918	-0.934955	-0.662056	-0.00783252	-0.244924	-0.134719	0.785048	0.894096	-0.62238	0.244056
-0.72188	-0.410569	-0.56164	-0.17004	-0.365851	-0.576817	0.475047	-1.31232	0.0153492	0.139575	-0.208319	0.111138	-0.124614	-0.145529	0.219805	-0.366569	-0.280421	1.21588	0.157718	-0.077819	0.949762	0.047599	-0.607849	1.48235	-0.838754	0.163563	-0.418762	0.350044	-0.108975	-0.091361	0.533658	-0.358637	0.284869	-0.633867	-0.347451	-0.057355	0.413834	0.410414	0.318971	0.254685	-0.944944	-0.659821	-0.0262209	-0.256232	-0.136982	0.792115	0.906404	-0.62853	0.24758
-0.71778	-0.399439	-0.556264	-0.154898	-0.371049	-0.580768	0.470043	-1.31992	-0.00382465	0.140963	-0.196699	0.123992	-0.120879	-0.138862	0.21701	-0.362722	-0.271109	1.23293	0.176037	-0.0667922	0.967129	0.0265285	-0.605653	1.49563	-0.85918	0.164995	-0.412792	0.35421	-0.108024	-0.0933721	0.544681	-0.35392	0.283716	-0.636266	-0.368592	-0.0363888	0.42511	0.413467	0.3284	0.261574	-0.955046	-0.656525	-0.0439919	-0.26609	-0.13901	0.798682	0.919065	-0.6353	0.250351
-0.71368	-0.388312	-0.55101	-0.140007	-0.37663	-0.584537	0.4671	-1.32681	-0.0223935	0.142768	-0.185145	0.136942	-0.116829	-0.131811	0.21504	-0.358277	-0.262512	1.25044	0.194605	-0.0554749	0.983398	0.0057081	-0.605041	1.50814	-0.880106	0.166028	-0.406608	0.358793	-0.108245	-0.0949312	0.555968	-0.349495	0.281964	-0.637613	-0.389343	-0.0149716	0.436718	0.415227	0.337137	0.268603	-0.965257	-0.652157	-0.0610739	-0.274497	-0.140855	0.804822	0.932002	-0.64271	0.252318
-0.70957	-0.3773	-0.545868	-0.125327	-0.382442	-0.588029	0.466167	-1.33296	-0.0403299	0.144982	-0.173736	0.149952	-0.112503	-0.12428	0.213822	-0.353293	-0.254763	1.26824	0.213412	-0.0438019	0.998426	-0.0144886	-0.605843	1.51983	-0.901146	0.166685	-0.40021	0.363843	-0.109366	-0.0959864	0.567554	-0.345285	0.279628	-0.638037	-0.409714	0.00694074	0.448602	0.41592	0.345252	0.275792	-0.975554	-0.646745	-0.0774317	-0.281494	-0.142577	0.810644	0.945126	-0.65081	0.253464
-0.70547	-0.366518	-0.540828	-0.110802	-0.388297	-0.591163	0.46716	-1.33832	-0.0576113	0.147601	-0.162547	0.162989	-0.107943	-0.116215	0.213223	-0.347844	-0.247982	1.28615	0.232446	-0.0317229	1.01213	-0.0336526	-0.607826	1.53065	-0.921881	0.166991	-0.393595	0.369397	-0.111125	-0.0965013	0.579431	-0.341203	0.276745	-0.637726	-0.429719	0.029394	0.460704	0.415843	0.352842	0.28316	-0.985901	-0.640344	-0.0930656	-0.287159	-0.144247	0.816285	0.958335	-0.65959	0.253813
-0.70137	-0.356079	-0.535885	-0.0963554	-0.393976	-0.59388	0.469974	-1.34291	-0.0742192	0.150625	-0.151648	0.176023	-0.103191	-0.107607	0.213061	-0.342008	-0.242281	1.30399	0.251686	-0.0192087	1.0245	-0.0513553	-0.610697	1.54059	-0.941881	0.166974	-0.386757	0.375477	-0.113276	-0.096458	0.59155	-0.337164	0.273371	-0.636914	-0.449383	0.0524365	0.472963	0.415338	0.360029	0.290725	-0.996252	-0.633037	-0.108009	-0.291602	-0.145938	0.821894	0.971517	-0.66904	0.253428
-0.69727	-0.346089	-0.531043	-0.0818986	-0.399231	-0.596142	0.474499	-1.34673	-0.0901381	0.15406	-0.141092	0.189029	-0.0982864	-0.0984991	0.213111	-0.335871	-0.237767	1.32156	0.271109	-0.00625545	1.0356	-0.0671686	-0.614125	1.54967	-0.960726	0.166658	-0.379689	0.38209	-0.115596	-0.0958586	0.603818	-0.33309	0.269583	-0.635868	-0.468736	0.0761186	0.485318	0.414779	0.366956	0.298504	-1.00656	-0.624925	-0.122322	-0.294961	-0.147723	0.827626	0.984552	-0.67915	0.252415
-0.69317	-0.336644	-0.526309	-0.0673341	-0.40379	-0.597939	0.480628	-1.34983	-0.105355	0.15791	-0.130919	0.201986	-0.0932648	-0.0889819	0.213125	-0.329516	-0.234533	1.33865	0.290685	0.00711262	1.04554	-0.0806876	-0.617748	1.5579	-0.978027	0.166069	-0.372384	0.389228	-0.117892	-0.0947253	0.616099	-0.328912	0.265474	-0.63487	-0.487814	0.100491	0.497709	0.41454	0.373773	0.306505	-1.01677	-0.616117	-0.136087	-0.297392	-0.149667	0.833625	0.997313	-0.68984	0.250908
-0.68907	-0.327827	-0.521702	-0.0525608	-0.407368	-0.599287	0.488267	-1.3523	-0.119859	0.162176	-0.121148	0.214872	-0.0881544	-0.0791925	0.212844	-0.323023	-0.232667	1.35502	0.310378	0.0208433	1.0545	-0.0915551	-0.621191	1.56534	-0.993443	0.165226	-0.364836	0.39687	-0.119998	-0.0930982	0.628222	-0.324581	0.261153	-0.634203	-0.506658	0.125601	0.510079	0.414972	0.380634	0.314734	-1.02685	-0.606731	-0.149399	-0.299059	-0.151827	0.840012	1.00967	-0.70104	0.249076
-0.68497	-0.319708	-0.517247	-0.0374792	-0.409675	-0.600226	0.497334	-1.35422	-0.133641	0.166852	-0.111776	0.227673	-0.0829764	-0.0693048	0.212019	-0.316465	-0.232241	1.37046	0.330149	0.0348581	1.06268	-0.099485	-0.624077	1.57205	-1.0067	0.164146	-0.357041	0.404985	-0.121773	-0.0910312	0.63999	-0.320066	0.256741	-0.634127	-0.525313	0.151491	0.522374	0.416381	0.387688	0.323189	-1.03678	-0.596879	-0.162361	-0.300134	-0.154248	0.84688	1.0215	-0.71263	0.247099
-0.68086	-0.312343	-0.512979	-0.0219974	-0.410426	-0.600818	0.507754	-1.3557	-0.146695	0.171915	-0.102786	0.24037	-0.0777451	-0.0595194	0.210428	-0.309903	-0.233308	1.38472	0.349957	0.0490572	1.07033	-0.104284	-0.626042	1.5781	-1.0176	0.16284	-0.349	0.413531	-0.123094	-0.0885876	0.65119	-0.315357	0.252367	-0.634869	-0.543824	0.178194	0.534548	0.419004	0.395073	0.331864	-1.04656	-0.586671	-0.17507	-0.30078	-0.156961	0.854281	1.03267	-0.72446	0.24517
-0.67676	-0.30578	-0.508941	-0.00603632	-0.409355	-0.60114	0.519453	-1.35687	-0.15902	0.177332	-0.0941397	0.252948	-0.0724686	-0.050051	0.207895	-0.303386	-0.2359	1.39758	0.369758	0.0633251	1.07768	-0.105871	-0.626745	1.58358	-1.02605	0.161312	-0.340721	0.422461	-0.123851	-0.0858326	0.661603	-0.310465	0.248163	-0.636609	-0.562241	0.205728	0.546563	0.422998	0.402912	0.340746	-1.05618	-0.576207	-0.187617	-0.301151	-0.159983	0.862223	1.04309	-0.73637	0.243477
-0.67266	-0.300057	-0.505179	0.0104647	-0.406227	-0.601285	0.532352	-1.35787	-0.170617	0.183051	-0.0857884	0.265393	-0.0671498	-0.0411144	0.204305	-0.29695	-0.240015	1.40882	0.389514	0.0775387	1.08494	-0.104286	-0.62588	1.58857	-1.032	0.159565	-0.332217	0.431721	-0.123944	-0.0828265	0.671018	-0.305417	0.244263	-0.639466	-0.580611	0.234094	0.558392	0.428425	0.411304	0.349819	-1.06569	-0.565584	-0.200076	-0.301384	-0.163317	0.870674	1.05266	-0.7482	0.242192
-0.66856	-0.295208	-0.501747	0.0275427	-0.400845	-0.60135	0.546351	-1.35882	-0.1815	0.189005	-0.0776736	0.277687	-0.0617887	-0.0329103	0.199617	-0.290617	-0.245621	1.41827	0.409189	0.0915752	1.0923	-0.0996998	-0.623182	1.59316	-1.03555	0.157595	-0.323511	0.441256	-0.12327	-0.0796174	0.679245	-0.300255	0.240797	-0.6435	-0.59898	0.263274	0.570022	0.435258	0.420324	0.359066	-1.07514	-0.554888	-0.212504	-0.3016	-0.166953	0.87956	1.06132	-0.75977	0.241467
-0.66446	-0.291265	-0.498698	0.0452076	-0.393063	-0.601436	0.561325	-1.35986	-0.191686	0.195116	-0.0697345	0.289816	-0.0563842	-0.025612	0.193868	-0.284398	-0.252643	1.42578	0.428757	0.105321	1.09987	-0.0924077	-0.618436	1.59742	-1.03683	0.155395	-0.314634	0.45101	-0.12173	-0.0762338	0.686119	-0.295029	0.237886	-0.648705	-0.617391	0.293224	0.581457	0.443376	0.43002	0.368468	-1.08457	-0.544208	-0.224934	-0.301896	-0.17087	0.888775	1.06903	-0.77089	0.24142
-0.66036	-0.288257	-0.496086	0.0634385	-0.382792	-0.60164	0.577113	-1.36109	-0.20121	0.201295	-0.0619093	0.301764	-0.0509368	-0.0193538	0.18718	-0.278291	-0.260966	1.43125	0.448198	0.118679	1.10772	-0.082823	-0.611475	1.60142	-1.03608	0.152958	-0.305622	0.460926	-0.119218	-0.072679	0.691513	-0.289795	0.235645	-0.655013	-0.635886	0.323881	0.592715	0.452583	0.44041	0.378007	-1.09406	-0.53363	-0.237378	-0.302354	-0.175038	0.898189	1.0758	-0.78142	0.242135
-0.65625	-0.286216	-0.49396	0.0821813	-0.370002	-0.602051	0.593517	-1.36263	-0.210114	0.207452	-0.0541429	0.313518	-0.0454497	-0.014222	0.179752	-0.272292	-0.270436	1.43463	0.467504	0.131578	1.11583	-0.0714577	-0.60219	1.60522	-1.03355	0.150273	-0.296523	0.47095	-0.115633	-0.0689266	0.695339	-0.284607	0.234174	-0.662304	-0.654501	0.355155	0.603838	0.462625	0.451487	0.387669	-1.10367	-0.523247	-0.249829	-0.303034	-0.179418	0.907659	1.08164	-0.79121	0.243657
-0.65215	-0.285174	-0.492364	0.101349	-0.354729	-0.602748	0.6103	-1.36455	-0.218455	0.2135	-0.0463862	0.325064	-0.0399314	-0.0102489	0.171853	-0.266389	-0.280862	1.43594	0.486674	0.143974	1.12411	-0.058899	-0.590524	1.60886	-1.02956	0.147331	-0.287387	0.481028	-0.110878	-0.0649185	0.697554	-0.279512	0.233556	-0.670415	-0.673272	0.386938	0.614883	0.473204	0.463216	0.397445	-1.11347	-0.513159	-0.262259	-0.303985	-0.183963	0.917044	1.08663	-0.80015	0.245992
-0.64805	-0.285166	-0.491333	0.12082	-0.337066	-0.603798	0.627193	-1.36691	-0.226302	0.219362	-0.0386019	0.336393	-0.0343957	-0.00740969	0.163813	-0.26057	-0.292024	1.43526	0.505719	0.155856	1.13242	-0.0457802	-0.576473	1.61238	-1.02443	0.144124	-0.278267	0.491109	-0.104872	-0.0605655	0.698159	-0.274546	0.233863	-0.679151	-0.69223	0.419105	0.625926	0.484012	0.475539	0.407329	-1.1235	-0.503474	-0.274629	-0.305245	-0.188625	0.926211	1.09085	-0.80816	0.249112
-0.64395	-0.286224	-0.490893	0.140445	-0.317166	-0.60525	0.643902	-1.36975	-0.233732	0.224974	-0.0307633	0.347497	-0.0288626	-0.00562376	0.155996	-0.254827	-0.303681	1.4327	0.524657	0.167248	1.14055	-0.0327479	-0.560084	1.61579	-1.01851	0.140643	-0.269217	0.501148	-0.0975559	-0.0557511	0.697197	-0.269734	0.235143	-0.6883	-0.711403	0.451515	0.637055	0.49475	0.488381	0.417321	-1.1338	-0.494307	-0.286889	-0.306841	-0.193346	0.935054	1.09442	-0.81521	0.252957
-0.63985	-0.28838	-0.491058	0.160045	-0.295231	-0.607138	0.660118	-1.37308	-0.240829	0.230292	-0.0228548	0.358369	-0.0233573	-0.00475845	0.148788	-0.249156	-0.315587	1.42846	0.543509	0.178204	1.14825	-0.0204293	-0.541446	1.61912	-1.0121	0.136884	-0.260291	0.511099	-0.0889048	-0.0503374	0.694747	-0.26508	0.23743	-0.697648	-0.730818	0.48402	0.648369	0.505149	0.501651	0.427428	-1.14437	-0.485781	-0.298985	-0.3088	-0.19807	0.943493	1.09747	-0.8213	0.257442
-0.63575	-0.291662	-0.491827	0.179419	-0.271503	-0.60948	0.675532	-1.37688	-0.247679	0.235291	-0.0148706	0.369007	-0.0179095	-0.00463624	0.142568	-0.24356	-0.327499	1.42276	0.562303	0.188806	1.15527	-0.00939973	-0.520691	1.62237	-1.00549	0.132845	-0.251533	0.520927	-0.0789345	-0.0441743	0.690925	-0.260574	0.240739	-0.706989	-0.750498	0.51647	0.659969	0.514994	0.515252	0.437659	-1.1552	-0.478018	-0.310864	-0.31114	-0.202733	0.951487	1.10014	-0.82646	0.262465
-0.63164	-0.296091	-0.493189	0.198353	-0.246256	-0.612277	0.689848	-1.38112	-0.254366	0.239964	-0.00681356	0.37941	-0.012551	-0.00504449	0.137687	-0.238049	-0.339194	1.41584	0.581063	0.199157	1.16136	-0.00015563	-0.497983	1.62555	-0.998916	0.128525	-0.242983	0.5306	-0.067708	-0.03711	0.685868	-0.256188	0.245063	-0.716142	-0.770466	0.548717	0.671952	0.524135	0.52908	0.448025	-1.16626	-0.471134	-0.322479	-0.313879	-0.20727	0.959032	1.10257	-0.83077	0.267917
-0.62754	-0.301678	-0.495117	0.216622	-0.21978	-0.615514	0.702797	-1.38575	-0.260965	0.244325	0.00130613	0.389576	-0.00731382	-0.00574686	0.134446	-0.232639	-0.350482	1.40798	0.599814	0.209375	1.1663	0.00690818	-0.473513	1.62865	-0.992577	0.123929	-0.234671	0.540091	-0.0553391	-0.0290038	0.679738	-0.251879	0.25038	-0.724952	-0.790745	0.58062	0.684406	0.532494	0.543037	0.458541	-1.17748	-0.465235	-0.333791	-0.317028	-0.211614	0.966159	1.10488	-0.83434	0.273685
-0.62344	-0.308426	-0.497575	0.234001	-0.192376	-0.619163	0.714151	-1.39069	-0.267536	0.248397	0.00947396	0.399505	-0.00222727	-0.00649635	0.133076	-0.227353	-0.361214	1.39944	0.618575	0.219577	1.16993	0.0115125	-0.447496	1.63168	-0.986617	0.119066	-0.226616	0.549386	-0.0419908	-0.019738	0.672707	-0.247592	0.256649	-0.733303	-0.811354	0.612049	0.697397	0.54007	0.557031	0.469218	-1.18879	-0.460402	-0.344772	-0.320591	-0.215696	0.972933	1.10721	-0.83729	0.279662
-0.61934	-0.316322	-0.500512	0.250273	-0.164341	-0.623183	0.723727	-1.39585	-0.274121	0.252215	0.0176722	0.409193	0.00268456	-0.0070485	0.133722	-0.222217	-0.371294	1.39049	0.637358	0.22988	1.17212	0.0135008	-0.420161	1.63465	-0.981126	0.113946	-0.218824	0.558476	-0.0278708	-0.00923048	0.664955	-0.243261	0.263814	-0.741117	-0.832311	0.642894	0.710971	0.546929	0.570981	0.480065	-1.20009	-0.456689	-0.355407	-0.32456	-0.219446	0.979438	1.10962	-0.83978	0.285751
-0.61524	-0.325342	-0.503872	0.265237	-0.135962	-0.627527	0.731395	-1.40113	-0.28074	0.255814	0.0258822	0.418638	0.00740525	-0.00717474	0.136432	-0.217258	-0.380678	1.38133	0.65617	0.24038	1.17286	0.0128366	-0.391748	1.63755	-0.976145	0.108586	-0.21129	0.567364	-0.0132223	0.0025561	0.656662	-0.238817	0.2718	-0.748353	-0.853635	0.673058	0.725141	0.5532	0.584823	0.491088	-1.21128	-0.454111	-0.365696	-0.328912	-0.222797	0.985776	1.11218	-0.84198	0.291873
-0.61114	-0.335443	-0.507589	0.278712	-0.107506	-0.632138	0.737083	-1.4064	-0.287387	0.259225	0.0340858	0.427829	0.011928	-0.00667461	0.141153	-0.212499	-0.389381	1.37218	0.675009	0.251153	1.17217	0.00959449	-0.362505	1.6404	-0.971673	0.103005	-0.204001	0.576062	0.00168815	0.0156062	0.648	-0.234189	0.280524	-0.755002	-0.875338	0.702468	0.739887	0.559054	0.59851	0.502285	-1.22226	-0.452642	-0.375647	-0.333602	-0.225682	0.992048	1.11492	-0.84405	0.297961
-0.60703	-0.346566	-0.511597	0.290549	-0.0792188	-0.636957	0.740771	-1.41155	-0.29403	0.262473	0.042265	0.436757	0.0162571	-0.0053864	0.147732	-0.207961	-0.397466	1.36318	0.693866	0.262242	1.17016	0.00394297	-0.332679	1.6432	-0.967673	0.0972275	-0.196934	0.584592	0.0165852	0.0298478	0.639133	-0.22931	0.289887	-0.761083	-0.897429	0.731071	0.755155	0.564692	0.612018	0.513649	-1.23294	-0.452212	-0.385282	-0.338564	-0.228045	0.998347	1.11783	-0.84618	0.303969
-0.60293	-0.358632	-0.515827	0.300632	-0.0513208	-0.641926	0.742491	-1.41643	-0.300614	0.265571	0.0504035	0.445406	0.0204082	-0.00319579	0.155926	-0.203653	-0.405041	1.35444	0.712727	0.273656	1.16702	-0.00387628	-0.302518	1.64595	-0.96408	0.0912818	-0.190058	0.592988	0.0312008	0.0451519	0.630206	-0.22412	0.299782	-0.766634	-0.919911	0.758837	0.770862	0.570321	0.625342	0.525167	-1.24324	-0.452704	-0.394632	-0.343708	-0.229833	1.00475	1.12087	-0.84852	0.309867
-0.59883	-0.371541	-0.520214	0.308884	-0.024004	-0.646989	0.742317	-1.42092	-0.307063	0.268519	0.0584857	0.45376	0.0244082	-4.18e-05	0.165412	-0.199576	-0.412242	1.34604	0.731571	0.285369	1.16296	-0.0135727	-0.272261	1.64867	-0.960815	0.0852006	-0.183341	0.601291	0.0452901	0.0613371	0.621349	-0.218569	0.310098	-0.771698	-0.942779	0.785758	0.786891	0.576139	0.6385	0.536818	-1.25308	-0.453959	-0.403732	-0.348918	-0.231007	1.0113	1.124	-0.85125	0.315637
-0.59473	-0.385176	-0.524699	0.315266	0.0025661	-0.652101	0.740358	-1.42486	-0.313288	0.271304	0.0664968	0.4618	0.0282941	0.00407978	0.175807	-0.195722	-0.419228	1.33802	0.750375	0.297318	1.15824	-0.0248313	-0.242138	1.65134	-0.957792	0.0790209	-0.176751	0.609554	0.0586454	0.0781772	0.612663	-0.212622	0.320717	-0.776318	-0.966021	0.811843	0.803106	0.582318	0.651529	0.548577	-1.26244	-0.455787	-0.412624	-0.354056	-0.231541	1.01801	1.12713	-0.85451	0.321276
-0.59063	-0.399396	-0.52923	0.319782	0.0282504	-0.657224	0.736746	-1.42813	-0.319193	0.273901	0.074424	0.469507	0.0321108	0.00911663	0.186692	-0.192069	-0.426155	1.33039	0.769118	0.309412	1.15313	-0.0373358	-0.212366	1.65396	-0.954927	0.0727844	-0.170255	0.617834	0.0711089	0.0954132	0.60423	-0.206258	0.331521	-0.780527	-0.989612	0.837124	0.819354	0.588986	0.664483	0.560416	-1.2713	-0.457968	-0.421351	-0.358969	-0.231428	1.02487	1.13018	-0.85843	0.326785
-0.58653	-0.414039	-0.53377	0.322473	0.052935	-0.662334	0.731628	-1.4306	-0.324683	0.276277	0.082255	0.476863	0.0359083	0.0149622	0.197634	-0.188586	-0.433171	1.32315	0.787773	0.321537	1.14791	-0.0507874	-0.183143	1.65654	-0.952151	0.0665373	-0.163826	0.626194	0.0825796	0.112768	0.596099	-0.199473	0.342398	-0.784338	-1.01352	0.86165	0.83548	0.596225	0.677434	0.572306	-1.27968	-0.460271	-0.429956	-0.36349	-0.230675	1.03181	1.13307	-0.86311	0.332175
-0.58243	-0.428927	-0.538292	0.323416	0.0765294	-0.667425	0.725151	-1.43217	-0.329676	0.278396	0.0899776	0.483853	0.0397386	0.0214611	0.20821	-0.185235	-0.440396	1.31628	0.806321	0.333569	1.14282	-0.0649197	-0.154643	1.65906	-0.949412	0.0603302	-0.157443	0.634698	0.0930175	0.129962	0.588295	-0.192283	0.353239	-0.787746	-1.03769	0.885483	0.85133	0.604059	0.690463	0.584218	-1.28759	-0.462465	-0.438484	-0.367454	-0.229313	1.03875	1.13572	-0.86864	0.337457
-0.57832	-0.44386	-0.542785	0.322722	0.0989657	-0.672504	0.717452	-1.43273	-0.334108	0.280219	0.0975805	0.490469	0.0436523	0.0284173	0.21803	-0.181971	-0.447917	1.30978	0.824742	0.345378	1.13809	-0.0795051	-0.127016	1.66152	-0.946686	0.0542171	-0.151091	0.643412	0.102441	0.14673	0.580814	-0.184716	0.363944	-0.790718	-1.06207	0.908704	0.866766	0.612456	0.703662	0.596128	-1.29511	-0.464329	-0.446976	-0.3707	-0.227389	1.04556	1.13807	-0.87508	0.342647
-0.57422	-0.45863	-0.547252	0.320524	0.120198	-0.677597	0.708648	-1.43223	-0.337944	0.281712	0.105052	0.496709	0.0476944	0.035603	0.226756	-0.178747	-0.455773	1.30365	0.843019	0.356846	1.13393	-0.094357	-0.100382	1.66391	-0.943977	0.0482555	-0.144765	0.652396	0.110923	0.162841	0.573629	-0.176819	0.374426	-0.793202	-1.08659	0.931401	0.881672	0.621334	0.717126	0.608017	-1.30229	-0.465665	-0.455472	-0.373088	-0.224972	1.05213	1.14011	-0.88245	0.347761
-0.57012	-0.473017	-0.55171	0.316981	0.1402	-0.682745	0.698829	-1.43063	-0.341182	0.282848	0.112383	0.502576	0.0519016	0.0427702	0.234116	-0.175516	-0.46396	1.29788	0.86114	0.367877	1.13046	-0.109324	-0.0748277	1.66623	-0.941318	0.0425042	-0.138466	0.661706	0.118576	0.178105	0.566686	-0.16865	0.384612	-0.795128	-1.11117	0.953672	0.895966	0.630568	0.73095	0.619874	-1.30922	-0.466309	-0.46401	-0.374503	-0.222143	1.05831	1.14181	-0.89076	0.352817
-0.56602	-0.486803	-0.556187	0.312263	0.158967	-0.688001	0.688049	-1.42791	-0.343858	0.283613	0.119563	0.508083	0.056299	0.0496622	0.239911	-0.172235	-0.472427	1.29249	0.879096	0.378403	1.12778	-0.124281	-0.0504048	1.66848	-0.938776	0.0370222	-0.132203	0.671384	0.125544	0.192392	0.559913	-0.160277	0.394442	-0.796416	-1.13575	0.975621	0.909598	0.640001	0.745226	0.631695	-1.31596	-0.466131	-0.472628	-0.374865	-0.219002	1.06397	1.14321	-0.89997	0.357836
-0.56192	-0.499777	-0.560721	0.306553	0.176512	-0.693429	0.676323	-1.42412	-0.346045	0.284005	0.126585	0.513251	0.0608978	0.056025	0.244023	-0.16887	-0.481085	1.28752	0.896878	0.388397	1.12596	-0.139113	-0.0271279	1.67068	-0.93644	0.0318665	-0.125991	0.681463	0.131981	0.205633	0.553227	-0.151776	0.403876	-0.796985	-1.16023	0.997353	0.922559	0.649459	0.760039	0.643489	-1.32259	-0.465046	-0.481361	-0.374138	-0.215657	1.06899	1.14436	-0.91004	0.36284
-0.55782	-0.511743	-0.565357	0.300036	0.192867	-0.699096	0.663628	-1.41931	-0.347857	0.284035	0.133443	0.518109	0.0656942	0.0616184	0.246406	-0.165392	-0.489811	1.28299	0.914483	0.397874	1.12501	-0.153702	-0.00497455	1.67283	-0.934425	0.02709	-0.119851	0.691957	0.138042	0.217828	0.546531	-0.143222	0.412887	-0.79676	-1.18455	1.01897	0.934878	0.658766	0.775464	0.655271	-1.32915	-0.463005	-0.490246	-0.37233	-0.212219	1.07329	1.14533	-0.92088	0.36786
-0.55371	-0.522537	-0.570144	0.292894	0.208079	-0.705066	0.649901	-1.41359	-0.34944	0.28373	0.140134	0.522688	0.0706687	0.0662261	0.247082	-0.161785	-0.498469	1.27895	0.931906	0.406896	1.1249	-0.167912	0.0161141	1.67497	-0.932857	0.0227386	-0.113808	0.702867	0.143861	0.229035	0.53973	-0.134694	0.421462	-0.795683	-1.20862	1.04057	0.946618	0.667759	0.79156	0.667069	-1.33566	-0.459994	-0.499319	-0.369499	-0.208802	1.07681	1.14622	-0.9324	0.372929
-0.54961	-0.532031	-0.575128	0.285306	0.222209	-0.711401	0.635052	-1.40709	-0.350969	0.283133	0.146654	0.527027	0.0757874	0.069664	0.246128	-0.158042	-0.506916	1.27543	0.949145	0.415571	1.12559	-0.181576	0.0362306	1.67713	-0.93187	0.0188488	-0.107888	0.71417	0.149548	0.239371	0.532731	-0.126262	0.429604	-0.793722	-1.23239	1.06225	0.957872	0.676299	0.808372	0.678915	-1.34213	-0.456031	-0.508616	-0.365748	-0.205517	1.07953	1.14716	-0.94448	0.378088
-0.54551	-0.540145	-0.580354	0.277442	0.235325	-0.718147	0.618966	-1.39995	-0.352641	0.282299	0.153006	0.531164	0.0810032	0.0717866	0.243662	-0.154167	-0.515022	1.27245	0.966202	0.424045	1.12699	-0.194491	0.0554976	1.67935	-0.931592	0.0154453	-0.102117	0.725827	0.15517	0.248995	0.525453	-0.117991	0.437324	-0.790873	-1.2558	1.08408	0.968753	0.68429	0.825923	0.690847	-1.34854	-0.451155	-0.518174	-0.361223	-0.202464	1.08147	1.14824	-0.95699	0.383384
-0.54141	-0.546857	-0.585857	0.269459	0.247503	-0.725338	0.601518	-1.39236	-0.354663	0.281296	0.159195	0.535137	0.0862587	0.0724915	0.239826	-0.150174	-0.522683	1.27001	0.983078	0.432498	1.12904	-0.206413	0.0740621	1.68165	-0.932136	0.0125389	-0.0965218	0.73778	0.160756	0.258092	0.517828	-0.109936	0.44464	-0.787165	-1.27882	1.10611	0.979388	0.691679	0.844217	0.70291	-1.35482	-0.445416	-0.528031	-0.356105	-0.199731	1.0827	1.1496	-0.96978	0.388869
-0.53731	-0.552207	-0.591665	0.261502	0.258819	-0.732986	0.582588	-1.38449	-0.357246	0.280201	0.165225	0.538982	0.0914898	0.0717217	0.234773	-0.146083	-0.529832	1.26809	0.999777	0.441134	1.13163	-0.217063	0.0920893	1.68409	-0.933591	0.0101247	-0.0911235	0.749951	0.166288	0.266858	0.509811	-0.102139	0.451576	-0.782657	-1.30142	1.12838	0.989906	0.698467	0.863235	0.715145	-1.3609	-0.438876	-0.538224	-0.350603	-0.197389	1.08333	1.15134	-0.98274	0.394598
-0.53321	-0.556298	-0.597791	0.253701	0.269344	-0.741084	0.562074	-1.37651	-0.360592	0.2791	0.171111	0.542728	0.0966296	0.0694655	0.228651	-0.14192	-0.536447	1.26661	1.01631	0.450165	1.13466	-0.226142	0.109756	1.68669	-0.936013	0.00818174	-0.0859397	0.76225	0.171709	0.275479	0.501377	-0.0946313	0.458157	-0.777439	-1.32359	1.15092	1.00043	0.704706	0.882937	0.727592	-1.36668	-0.431594	-0.548792	-0.344939	-0.19549	1.0835	1.15354	-0.99572	0.400626
-0.52911	-0.559297	-0.604236	0.246168	0.27914	-0.749606	0.539908	-1.3686	-0.364886	0.278085	0.176867	0.5464	0.101612	0.0657555	0.221595	-0.137712	-0.542557	1.26552	1.03269	0.4598	1.13802	-0.233343	0.127243	1.68947	-0.939415	0.00667275	-0.0809815	0.774574	0.176929	0.284117	0.492524	-0.0874302	0.464408	-0.77162	-1.34533	1.17372	1.01105	0.710499	0.90326	0.740289	-1.37205	-0.423629	-0.559768	-0.339343	-0.194067	1.08335	1.15628	-1.0086	0.407009
-0.525	-0.561426	-0.610989	0.239002	0.288256	-0.758508	0.51607	-1.3609	-0.37029	0.277249	0.182515	0.550013	0.106379	0.0606648	0.213717	-0.133489	-0.54824	1.26469	1.04892	0.470233	1.14163	-0.238374	0.144728	1.69245	-0.943769	0.00554541	-0.0762523	0.786813	0.181827	0.292892	0.483274	-0.0805431	0.470352	-0.765323	-1.36666	1.19675	1.02187	0.715987	0.924121	0.753262	-1.37689	-0.415037	-0.571186	-0.334033	-0.193132	1.08305	1.15959	-1.02129	0.413794
-0.5209	-0.562949	-0.618022	0.232285	0.296726	-0.767733	0.490595	-1.35352	-0.376932	0.276689	0.188081	0.553575	0.110879	0.0543029	0.205109	-0.129273	-0.553618	1.26399	1.06505	0.481623	1.14538	-0.240983	0.162385	1.69563	-0.948995	0.00473446	-0.0717467	0.798857	0.186269	0.30187	0.473668	-0.0739679	0.476011	-0.758675	-1.38758	1.21997	1.03292	0.721343	0.94542	0.766533	-1.3811	-0.405867	-0.583076	-0.329213	-0.192676	1.08279	1.16349	-1.03369	0.421019
-0.5168	-0.564162	-0.625294	0.226083	0.304565	-0.777219	0.463584	-1.34656	-0.384903	0.276496	0.193599	0.557085	0.115075	0.0468107	0.195838	-0.125085	-0.558849	1.2633	1.08108	0.494093	1.14918	-0.240978	0.180375	1.69899	-0.954972	0.00416481	-0.0674498	0.810595	0.19011	0.311059	0.463765	-0.0676959	0.4814	-0.751796	-1.40813	1.24332	1.04424	0.726758	0.967044	0.78011	-1.38458	-0.396169	-0.595462	-0.325053	-0.192672	1.08273	1.16796	-1.04575	0.428711
-0.5127	-0.56537	-0.632756	0.220449	0.311774	-0.786898	0.435204	-1.34006	-0.394253	0.276757	0.199109	0.560535	0.118948	0.038354	0.185958	-0.120937	-0.564109	1.26248	1.09705	0.507713	1.15295	-0.238251	0.198848	1.7025	-0.961533	0.00375524	-0.0633369	0.821929	0.193209	0.320405	0.453634	-0.0617147	0.486537	-0.744796	-1.42831	1.26671	1.05581	0.732422	0.988869	0.793991	-1.38726	-0.385997	-0.608363	-0.321689	-0.193077	1.08301	1.17295	-1.05743	0.436881
-0.5086	-0.566868	-0.640345	0.215418	0.31834	-0.796708	0.405679	-1.33404	-0.404988	0.277546	0.204656	0.563915	0.122495	0.0291173	0.175512	-0.116834	-0.569584	1.26141	1.11298	0.5225	1.15661	-0.23279	0.217944	1.70613	-0.968474	0.0034227	-0.0593734	0.832775	0.195434	0.329795	0.443352	-0.0560119	0.491436	-0.737764	-1.44815	1.29008	1.06759	0.738513	1.01077	0.808163	-1.38908	-0.375407	-0.621788	-0.319213	-0.193835	1.08375	1.17841	-1.06872	0.445523
-0.5045	-0.568919	-0.647995	0.211014	0.324238	-0.806597	0.375286	-1.32848	-0.41707	0.278926	0.210292	0.567206	0.125731	0.0192974	0.164541	-0.112768	-0.575447	1.26	1.12892	0.538419	1.16011	-0.22469	0.237791	1.70983	-0.975566	0.00308694	-0.0555153	0.843067	0.196672	0.339066	0.432999	-0.0505776	0.496115	-0.730768	-1.46766	1.31331	1.07953	0.745177	1.03261	0.822605	-1.39004	-0.36447	-0.635736	-0.317669	-0.194878	1.08504	1.18424	-1.0796	0.454613
-0.50039	-0.571741	-0.655635	0.207247	0.329441	-0.816527	0.344336	-1.32332	-0.430417	0.280938	0.216072	0.570392	0.128692	0.00909703	0.153095	-0.108725	-0.581846	1.25819	1.14488	0.55538	1.16339	-0.214153	0.258512	1.71354	-0.982556	0.00267467	-0.0517101	0.852765	0.196833	0.348016	0.42265	-0.0454082	0.500593	-0.723855	-1.48684	1.33633	1.09154	0.752524	1.05427	0.837283	-1.39015	-0.353267	-0.650195	-0.317058	-0.196133	1.08694	1.19033	-1.09012	0.46411
-0.49629	-0.575483	-0.663194	0.204112	0.333924	-0.826474	0.313157	-1.31849	-0.444906	0.283606	0.222056	0.573457	0.13143	-0.00128143	0.141241	-0.104682	-0.588891	1.25596	1.16089	0.573254	1.16646	-0.201478	0.280227	1.71721	-0.989185	0.00212378	-0.0478988	0.861854	0.195853	0.356422	0.412374	-0.0405079	0.504896	-0.717056	-1.50571	1.35903	1.10354	0.760613	1.07564	0.852159	-1.38948	-0.341899	-0.665139	-0.317336	-0.197522	1.08946	1.19658	-1.10029	0.473958
-0.49219	-0.580222	-0.670605	0.201596	0.33767	-0.836431	0.282073	-1.3139	-0.460378	0.286925	0.2283	0.576387	0.13401	-0.0116417	0.129063	-0.100606	-0.596639	1.25334	1.17696	0.591877	1.1693	-0.187049	0.303051	1.72078	-0.995194	0.00138646	-0.0440178	0.870349	0.193701	0.364056	0.402229	-0.0358907	0.509054	-0.710392	-1.52425	1.38134	1.11544	0.769449	1.09662	0.867191	-1.38809	-0.330479	-0.680524	-0.318425	-0.19897	1.09257	1.20285	-1.11016	0.484089
-0.48809	-0.585954	-0.677806	0.199673	0.340676	-0.846407	0.251385	-1.30945	-0.476644	0.290867	0.23486	0.579177	0.136512	-0.0217987	0.116669	-0.0964603	-0.605097	1.25038	1.1931	0.611063	1.17197	-0.171307	0.327101	1.7242	-1.00033	0.000431595	-0.040001	0.878292	0.190378	0.370702	0.39226	-0.0315808	0.513107	-0.70388	-1.54246	1.40318	1.12714	0.77898	1.11713	0.882332	-1.38611	-0.319136	-0.696291	-0.320214	-0.200401	1.09623	1.20904	-1.11979	0.494424
-0.48399	-0.592597	-0.684745	0.198309	0.342961	-0.85642	0.221355	-1.30505	-0.493491	0.295382	0.241786	0.581824	0.139022	-0.0315832	0.104186	-0.0922016	-0.614212	1.2472	1.20928	0.630621	1.17451	-0.154722	0.352491	1.72743	-1.00437	-0.000754051	-0.0357836	0.885751	0.185918	0.376174	0.382499	-0.0276118	0.5171	-0.697546	-1.56033	1.42448	1.13859	0.789107	1.13711	0.89754	-1.38368	-0.308008	-0.712364	-0.322577	-0.201747	1.10035	1.21501	-1.12922	0.504881
-0.47989	-0.599999	-0.691385	0.197462	0.344564	-0.866495	0.19219	-1.3006	-0.510689	0.300393	0.249119	0.584336	0.141629	-0.0408456	0.0917581	-0.087786	-0.62388	1.24391	1.22548	0.650363	1.17704	-0.137767	0.379329	1.73043	-1.0071	-0.0021658	-0.031305	0.89282	0.180387	0.380333	0.372965	-0.0240253	0.521084	-0.691431	-1.57786	1.44519	1.14973	0.799687	1.15653	0.912773	-1.38093	-0.297236	-0.728649	-0.325376	-0.202948	1.10486	1.22067	-1.13851	0.515377
-0.47578	-0.607949	-0.697699	0.197083	0.345551	-0.876656	0.164036	-1.29603	-0.528004	0.305811	0.256886	0.586725	0.144422	-0.0494588	0.0795357	-0.0831694	-0.633951	1.24065	1.24167	0.67012	1.17966	-0.120876	0.407713	1.73317	-1.00834	-0.00378221	-0.0265119	0.899607	0.17388	0.383098	0.363664	-0.0208679	0.525114	-0.685598	-1.59502	1.46525	1.16052	0.810545	1.17538	0.927998	-1.37804	-0.286957	-0.745037	-0.328477	-0.203952	1.10965	1.22592	-1.1477	0.525832
-0.47168	-0.616196	-0.703681	0.197122	0.34601	-0.886922	0.136976	-1.29128	-0.545206	0.311529	0.265104	0.589012	0.147487	-0.0573203	0.06767	-0.0783104	-0.644241	1.23759	1.25778	0.689753	1.1825	-0.104427	0.437725	1.73564	-1.00794	-0.00556744	-0.021362	0.906235	0.166524	0.384453	0.354594	-0.018188	0.529245	-0.680135	-1.61183	1.48463	1.17095	0.821491	1.19365	0.943185	-1.37516	-0.277297	-0.761404	-0.331757	-0.204721	1.11462	1.23068	-1.15684	0.536173
-0.46758	-0.624468	-0.709338	0.197526	0.346057	-0.897299	0.111037	-1.28633	-0.562077	0.317441	0.273769	0.591222	0.150898	-0.0643533	0.0563006	-0.0731723	-0.654544	1.23486	1.27375	0.709155	1.1857	-0.0887091	0.469417	1.73781	-1.00579	-0.00747473	-0.0158267	0.912834	0.158467	0.384452	0.345746	-0.0160308	0.533529	-0.675155	-1.62828	1.50331	1.18105	0.832334	1.2114	0.958318	-1.37245	-0.268366	-0.777619	-0.335111	-0.205226	1.1197	1.23488	-1.16596	0.546337
-0.46348	-0.632493	-0.714695	0.198245	0.345825	-0.907777	0.0861951	-1.28115	-0.578424	0.323441	0.282868	0.593383	0.15472	-0.070507	0.0455465	-0.0677248	-0.664647	1.23257	1.28951	0.728263	1.18941	-0.0739084	0.502807	1.73967	-1.00182	-0.00945063	-0.00989344	0.919528	0.149882	0.383218	0.337108	-0.0144345	0.538011	-0.67079	-1.64439	1.52125	1.19084	0.842898	1.22865	0.973388	-1.37004	-0.260243	-0.793546	-0.338462	-0.205452	1.12481	1.23849	-1.17509	0.556272
-0.45938	-0.64002	-0.71979	0.199229	0.345463	-0.918323	0.0623941	-1.27577	-0.594079	0.329435	0.292367	0.595523	0.159007	-0.0757559	0.035497	-0.0619451	-0.674341	1.23084	1.30497	0.747054	1.19373	-0.0601013	0.537865	1.74121	-0.995957	-0.01144	-0.00356728	0.926438	0.140953	0.380936	0.32867	-0.0134249	0.542726	-0.667184	-1.66016	1.53843	1.20039	0.853034	1.24549	0.988397	-1.36805	-0.252983	-0.80905	-0.341761	-0.205397	1.12994	1.24148	-1.18427	0.565939
-0.45528	-0.646836	-0.724675	0.200438	0.345134	-0.928886	0.0395612	-1.2702	-0.608911	0.335346	0.302221	0.597671	0.163796	-0.0800986	0.0262057	-0.0558189	-0.683438	1.22972	1.32005	0.765549	1.19877	-0.0472533	0.574507	1.74243	-0.988205	-0.0133914	0.00312851	0.933668	0.131874	0.377844	0.320424	-0.0130117	0.547692	-0.664481	-1.67561	1.55483	1.20977	0.862637	1.26198	1.00335	-1.36661	-0.246604	-0.824004	-0.34499	-0.20507	1.13505	1.24385	-1.19351	0.57531
-0.45117	-0.652781	-0.72941	0.201836	0.345003	-0.939395	0.0176239	-1.26449	-0.622824	0.341121	0.312374	0.599849	0.169111	-0.0835556	0.017687	-0.0493401	-0.691777	1.22925	1.33468	0.783801	1.20456	-0.0352287	0.61259	1.74329	-0.978574	-0.0152618	0.0101532	0.941302	0.122838	0.374219	0.31237	-0.013185	0.552913	-0.66281	-1.69077	1.57043	1.21907	0.871645	1.2782	1.01828	-1.36578	-0.241093	-0.838296	-0.34816	-0.204493	1.14018	1.24562	-1.20283	0.58437
-0.44707	-0.657756	-0.734057	0.203395	0.345235	-0.949758	-0.00347391	-1.25869	-0.635758	0.346733	0.322764	0.602074	0.174964	-0.0861669	0.00991619	-0.0425103	-0.699234	1.22941	1.34878	0.801898	1.21112	-0.0238077	0.651907	1.74379	-0.967113	-0.0170224	0.0174498	0.949402	0.114032	0.37036	0.304518	-0.013913	0.558372	-0.662276	-1.70566	1.5852	1.22838	0.880052	1.29423	1.0332	-1.36561	-0.236402	-0.851833	-0.351306	-0.2037	1.14537	1.24682	-1.21225	0.593112
-0.44297	-0.661735	-0.738683	0.205098	0.345992	-0.959876	-0.0237589	-1.25288	-0.647685	0.352184	0.333321	0.604359	0.181356	-0.0879886	0.00283319	-0.0353374	-0.705728	1.23016	1.36231	0.819946	1.2184	-0.0127083	0.692188	1.7439	-0.953902	-0.0186616	0.024948	0.958006	0.10562	0.366573	0.296888	-0.0151412	0.564037	-0.662942	-1.72031	1.5991	1.23781	0.8879	1.31016	1.04816	-1.36615	-0.232455	-0.864551	-0.35448	-0.202733	1.15069	1.24752	-1.22179	0.601541
-0.43887	-0.664758	-0.743347	0.206933	0.347422	-0.96964	-0.0432206	-1.24711	-0.658606	0.357503	0.343981	0.606704	0.188277	-0.0890903	-0.00365109	-0.0278339	-0.71122	1.23144	1.37521	0.838063	1.22629	-0.00161382	0.733107	1.74359	-0.939052	-0.0201888	0.0325668	0.967124	0.0977424	0.363153	0.289509	-0.0167937	0.569857	-0.664821	-1.73472	1.6121	1.24746	0.895276	1.32605	1.06318	-1.3674	-0.229153	-0.876414	-0.357742	-0.201642	1.15622	1.24779	-1.23147	0.609671
-0.43477	-0.666933	-0.748101	0.208898	0.34966	-0.978945	-0.0618089	-1.24145	-0.668541	0.36274	0.354681	0.609104	0.195714	-0.0895513	-0.00964505	-0.0200149	-0.715718	1.23318	1.38748	0.856372	1.23467	0.00980018	0.774288	1.74284	-0.922704	-0.0216358	0.0402193	0.976741	0.0904992	0.360368	0.28242	-0.0187757	0.575767	-0.667869	-1.74894	1.62416	1.25742	0.902301	1.34196	1.07831	-1.36934	-0.226373	-0.887419	-0.361152	-0.200485	1.16204	1.2477	-1.2413	0.617521
-0.43067	-0.668423	-0.752987	0.210994	0.352821	-0.987691	-0.0794371	-1.23596	-0.677521	0.367967	0.365366	0.611548	0.203648	-0.0894578	-0.0152656	-0.0118959	-0.719267	1.23528	1.39912	0.874984	1.24333	0.0218384	0.815315	1.74163	-0.90503	-0.0230568	0.0478163	0.986822	0.0839466	0.358443	0.275667	-0.0209776	0.581696	-0.671984	-1.76296	1.63524	1.2678	0.909122	1.35793	1.09359	-1.37193	-0.223983	-0.897594	-0.364758	-0.199322	1.16823	1.24736	-1.25132	0.625119
-0.42656	-0.669437	-0.75803	0.213226	0.356997	-0.995796	-0.0959905	-1.23071	-0.685581	0.373262	0.375993	0.614018	0.212058	-0.0888999	-0.0206264	-0.00349109	-0.721949	1.23766	1.41014	0.893998	1.25207	0.0347617	0.855752	1.73994	-0.886227	-0.0245271	0.0552705	0.997311	0.0780895	0.357557	0.269298	-0.0232811	0.587566	-0.677007	-1.77679	1.64531	1.27866	0.915888	1.37398	1.10906	-1.37511	-0.221839	-0.906997	-0.368587	-0.198213	1.17486	1.24686	-1.26155	0.632498
-0.42246	-0.670213	-0.763242	0.215598	0.362259	-1.0032	-0.11134	-1.22575	-0.692752	0.378711	0.386532	0.616493	0.220926	-0.0879693	-0.0258269	0.00518878	-0.723876	1.24025	1.42059	0.913488	1.26066	0.0487677	0.895156	1.73775	-0.866516	-0.0261407	0.0625003	1.00814	0.0728792	0.357828	0.263359	-0.0255663	0.593304	-0.682735	-1.79045	1.65433	1.29009	0.922745	1.39014	1.12477	-1.37882	-0.219796	-0.915712	-0.372637	-0.197218	1.18197	1.2463	-1.27203	0.639697
-0.41836	-0.671006	-0.768621	0.218114	0.368648	-1.00985	-0.125356	-1.22113	-0.699053	0.384389	0.396966	0.618949	0.230232	-0.0867566	-0.0309426	0.0141369	-0.725179	1.243	1.43052	0.933502	1.26887	0.0639772	0.933097	1.73508	-0.846134	-0.028006	0.0694334	1.01923	0.0682133	0.359317	0.25789	-0.0277191	0.59884	-0.688924	-1.80392	1.66229	1.30214	0.929816	1.40637	1.14074	-1.38297	-0.217714	-0.923841	-0.376872	-0.196388	1.18957	1.24577	-1.2828	0.646757
-0.41426	-0.672072	-0.774148	0.220773	0.376177	-1.01573	-0.137929	-1.2169	-0.704491	0.390363	0.407294	0.621364	0.239957	-0.0853498	-0.0360182	0.0233509	-0.726002	1.24585	1.44002	0.954057	1.2765	0.0804268	0.969171	1.73193	-0.825331	-0.0302413	0.0760087	1.0305	0.0639401	0.362028	0.252918	-0.0296393	0.604121	-0.695315	-1.81719	1.66918	1.31484	0.937189	1.42265	1.157	-1.38746	-0.215457	-0.931494	-0.381219	-0.195768	1.19762	1.24533	-1.2939	0.653721
-0.41016	-0.673648	-0.779793	0.223567	0.384832	-1.02086	-0.148981	-1.2131	-0.709057	0.396678	0.417526	0.623718	0.250086	-0.083832	-0.0410628	0.0328321	-0.726494	1.2488	1.44914	0.975143	1.28337	0.098069	1.00302	1.72833	-0.804354	-0.0329693	0.0821782	1.04186	0.0598662	0.365914	0.248454	-0.0312474	0.609106	-0.701643	-1.83025	1.67502	1.32821	0.944909	1.43892	1.17359	-1.39222	-0.212901	-0.938786	-0.385567	-0.195386	1.20604	1.24507	-1.30536	0.660634
-0.40606	-0.675945	-0.785519	0.226483	0.394566	-1.02526	-0.158486	-1.20977	-0.712729	0.403356	0.427685	0.625997	0.260602	-0.0822799	-0.0460489	0.0425844	-0.726801	1.25184	1.45798	0.996723	1.28934	0.116777	1.03435	1.72432	-0.783445	-0.0363115	0.0879077	1.05324	0.055768	0.370884	0.24449	-0.0324913	0.613775	-0.707658	-1.84308	1.67985	1.34225	0.952973	1.45512	1.19051	-1.39713	-0.209935	-0.94582	-0.389772	-0.195256	1.21471	1.24502	-1.31725	0.667537
-0.40196	-0.679136	-0.791282	0.2295	0.405305	-1.02898	-0.166473	-1.20695	-0.71548	0.410395	0.437801	0.628189	0.271485	-0.0807619	-0.0509143	0.0526121	-0.727058	1.25496	1.46661	1.01874	1.29432	0.136359	1.06291	1.71995	-0.762825	-0.0403824	0.0931763	1.06457	0.0514056	0.376815	0.240992	-0.033351	0.618127	-0.713138	-1.85566	1.68374	1.35691	0.961326	1.47118	1.20777	-1.40212	-0.206464	-0.952686	-0.39366	-0.195372	1.22347	1.2452	-1.32959	0.67447
-0.39785	-0.683345	-0.797038	0.232593	0.416945	-1.03207	-0.173035	-1.20465	-0.717284	0.417766	0.447913	0.630292	0.282713	-0.0793358	-0.0555662	0.0629174	-0.727384	1.25816	1.47508	1.04111	1.29827	0.156568	1.08856	1.71525	-0.742686	-0.0452834	0.0979759	1.07578	0.0465396	0.383563	0.237905	-0.0338407	0.622178	-0.717905	-1.86796	1.68677	1.37215	0.969869	1.487	1.22537	-1.40711	-0.20241	-0.959451	-0.397039	-0.195709	1.23211	1.24561	-1.34242	0.681461
-0.39375	-0.688646	-0.802742	0.235731	0.42936	-1.03459	-0.178323	-1.2029	-0.718126	0.425418	0.458058	0.632305	0.294258	-0.0780468	-0.059888	0.0734976	-0.727879	1.26145	1.48346	1.06375	1.30121	0.177125	1.1112	1.7103	-0.723181	-0.0510978	0.102309	1.08682	0.0409481	0.390975	0.235148	-0.0340094	0.625963	-0.721829	-1.87995	1.68905	1.38789	0.978461	1.50251	1.2433	-1.41203	-0.197714	-0.966153	-0.399704	-0.196218	1.2404	1.24625	-1.35578	0.688533
-0.38965	-0.695061	-0.808357	0.238884	0.4424	-1.03664	-0.182542	-1.20172	-0.718012	0.43328	0.468277	0.634234	0.306086	-0.0769254	-0.0637467	0.0843431	-0.728618	1.26479	1.49178	1.08658	1.30319	0.197739	1.13081	1.70514	-0.704415	-0.0578857	0.106188	1.09766	0.0344446	0.3989	0.232623	-0.0339376	0.629529	-0.724834	-1.89162	1.69072	1.40401	0.986934	1.51761	1.26153	-1.41684	-0.192336	-0.972802	-0.401449	-0.196832	1.24809	1.24707	-1.36968	0.695694
-0.38555	-0.702559	-0.813853	0.242022	0.455907	-1.03826	-0.185937	-1.20109	-0.71698	0.441266	0.478604	0.63609	0.318154	-0.0759851	-0.0670018	0.0954346	-0.729652	1.26814	1.50006	1.10951	1.30432	0.218122	1.14744	1.69982	-0.686437	-0.0656799	0.109632	1.10826	0.0268931	0.407194	0.230213	-0.033733	0.632932	-0.726894	-1.90291	1.69192	1.42039	0.995104	1.53223	1.28005	-1.42151	-0.186258	-0.97938	-0.402075	-0.197463	1.25493	1.24803	-1.38413	0.702939
-0.38145	-0.711065	-0.819207	0.245121	0.46971	-1.03953	-0.188772	-1.20101	-0.715104	0.449286	0.48907	0.637884	0.33041	-0.0752209	-0.0695142	0.106742	-0.731008	1.27143	1.50828	1.13246	1.30471	0.23801	1.1612	1.69436	-0.669241	-0.0744827	0.112665	1.11862	0.0182212	0.41573	0.22779	-0.0335226	0.636233	-0.728033	-1.91381	1.69282	1.43691	1.00278	1.5463	1.29883	-1.42602	-0.179484	-0.985843	-0.401402	-0.198009	1.26069	1.24908	-1.39911	0.710248
-0.37735	-0.720463	-0.824406	0.248163	0.483644	-1.0405	-0.191317	-1.20144	-0.712503	0.457244	0.499693	0.639629	0.342795	-0.0746081	-0.0711546	0.118225	-0.732688	1.27454	1.51643	1.15536	1.30452	0.25718	1.17224	1.68879	-0.652764	-0.0842635	0.115315	1.12873	0.00842838	0.424403	0.22522	-0.0334437	0.639494	-0.728314	-1.92429	1.69356	1.4534	1.0098	1.55979	1.31782	-1.43039	-0.17204	-0.992129	-0.399273	-0.19836	1.26515	1.25015	-1.4146	0.717585
-0.37324	-0.730606	-0.829445	0.251139	0.497551	-1.04124	-0.19382	-1.20234	-0.709337	0.46505	0.510486	0.641335	0.355242	-0.0741021	-0.0718118	0.12983	-0.734673	1.27735	1.52446	1.17816	1.3039	0.275462	1.18076	1.68311	-0.636884	-0.0949584	0.117612	1.13858	-0.00240981	0.433126	0.222371	-0.0336332	0.642769	-0.727826	-1.93431	1.6943	1.46975	1.01601	1.57264	1.33699	-1.43463	-0.163976	-0.998167	-0.39556	-0.198398	1.26812	1.25119	-1.43054	0.724899
-0.36914	-0.741323	-0.834324	0.254054	0.511294	-1.0418	-0.196494	-1.20365	-0.70581	0.472625	0.521452	0.643012	0.367678	-0.0736395	-0.0713993	0.141498	-0.736928	1.2797	1.53232	1.20082	1.30299	0.292746	1.18698	1.67731	-0.621432	-0.10647	0.119588	1.14819	-0.0141442	0.441832	0.219117	-0.0342178	0.64611	-0.726678	-1.94383	1.69516	1.48581	1.02131	1.58487	1.3563	-1.43879	-0.155367	-1.00388	-0.390171	-0.19801	1.26948	1.25216	-1.44686	0.732128
-0.36504	-0.752434	-0.839052	0.256921	0.524758	-1.04222	-0.199499	-1.20528	-0.702156	0.479901	0.532582	0.644667	0.380032	-0.0731397	-0.0698617	0.153161	-0.7394	1.28141	1.53994	1.22331	1.30193	0.308991	1.19114	1.67136	-0.606201	-0.118671	0.121275	1.15757	-0.026559	0.450471	0.215347	-0.0353033	0.649556	-0.724985	-1.95281	1.69627	1.50147	1.02564	1.59649	1.37572	-1.44291	-0.146314	-1.00921	-0.383049	-0.197093	1.26917	1.25302	-1.46346	0.7392
-0.36094	-0.763755	-0.843639	0.259763	0.537857	-1.04256	-0.202931	-1.20716	-0.698634	0.48683	0.543863	0.646302	0.392228	-0.0725089	-0.0671779	0.16475	-0.742026	1.2823	1.54726	1.24559	1.30083	0.324225	1.19349	1.66522	-0.590951	-0.131405	0.122705	1.16672	-0.0393841	0.459006	0.210965	-0.036966	0.653139	-0.72286	-1.96123	1.69771	1.51665	1.02898	1.60753	1.39521	-1.44704	-0.136939	-1.01409	-0.374173	-0.195556	1.26716	1.25375	-1.48023	0.746039
-0.35684	-0.775114	-0.848095	0.262613	0.550537	-1.04286	-0.20682	-1.20916	-0.695515	0.493381	0.555273	0.647916	0.4042	-0.0716439	-0.0633647	0.176194	-0.744736	1.28219	1.55419	1.26766	1.29979	0.338544	1.19429	1.65884	-0.575429	-0.144493	0.12391	1.17568	-0.0523115	0.467403	0.205897	-0.039247	0.65688	-0.720408	-1.96904	1.69951	1.5313	1.0314	1.61807	1.41475	-1.45124	-0.127388	-1.01851	-0.363559	-0.193333	1.26352	1.25435	-1.49701	0.752571
-0.35274	-0.786355	-0.852433	0.265507	0.562777	-1.0432	-0.211133	-1.2112	-0.693061	0.499542	0.566787	0.649506	0.415888	-0.0704377	-0.0584773	0.18743	-0.747453	1.28095	1.56067	1.28949	1.29887	0.352104	1.19381	1.65216	-0.559379	-0.157739	0.124923	1.18445	-0.0650146	0.475634	0.200093	-0.0421476	0.660793	-0.717722	-1.9762	1.7017	1.54541	1.03299	1.62819	1.43432	-1.45555	-0.117827	-1.02247	-0.351257	-0.19038	1.25836	1.25483	-1.51366	0.758726
-0.34864	-0.797354	-0.856663	0.26848	0.574581	-1.04362	-0.215778	-1.21316	-0.691517	0.505321	0.578381	0.651067	0.427243	-0.0687853	-0.0526074	0.198401	-0.750103	1.27843	1.56662	1.31106	1.29812	0.365114	1.19228	1.64513	-0.542558	-0.170937	0.125775	1.19306	-0.0771686	0.483668	0.193524	-0.0456297	0.664887	-0.714881	-1.98267	1.70423	1.55898	1.03389	1.63801	1.45389	-1.46002	-0.108435	-1.026	-0.337347	-0.186683	1.25187	1.25521	-1.52999	0.764449
-0.34453	-0.808023	-0.860795	0.271566	0.585977	-1.04421	-0.220625	-1.21494	-0.691092	0.510738	0.590028	0.652591	0.43823	-0.0665895	-0.0458805	0.209062	-0.752609	1.27457	1.572	1.33234	1.29756	0.377822	1.18997	1.63772	-0.524751	-0.183874	0.126501	1.20151	-0.0884709	0.49147	0.186185	-0.0496175	0.669171	-0.711954	-1.9884	1.70705	1.57208	1.03426	1.64762	1.47347	-1.46466	-0.0993982	-1.02917	-0.321938	-0.182254	1.24426	1.25554	-1.54583	0.769699
-0.34043	-0.818316	-0.864838	0.27479	0.597005	-1.04506	-0.225518	-1.21646	-0.691947	0.515828	0.601709	0.654072	0.448831	-0.0637668	-0.0384497	0.219384	-0.754901	1.26935	1.57675	1.35328	1.29721	0.390503	1.18709	1.62988	-0.505782	-0.196347	0.12713	1.20982	-0.0986602	0.499001	0.178092	-0.0540034	0.673653	-0.708999	-1.99335	1.71004	1.5848	1.03431	1.65718	1.49304	-1.46949	-0.0909063	-1.03209	-0.305163	-0.177133	1.23579	1.25584	-1.56099	0.77446
-0.33633	-0.828231	-0.868803	0.278162	0.607708	-1.04623	-0.230301	-1.21762	-0.694189	0.520631	0.613409	0.655502	0.459045	-0.0602521	-0.0304881	0.229351	-0.756915	1.26278	1.58083	1.37383	1.29707	0.403439	1.18388	1.62162	-0.485526	-0.208159	0.127696	1.218	-0.107532	0.506217	0.169277	-0.058655	0.678345	-0.706071	-1.99749	1.71308	1.59724	1.03422	1.66679	1.51262	-1.47451	-0.0831403	-1.03489	-0.287175	-0.171383	1.22675	1.25617	-1.57527	0.778737
-0.33223	-0.837816	-0.872703	0.281681	0.618122	-1.04783	-0.23484	-1.21839	-0.697862	0.525191	0.625118	0.656875	0.468886	-0.0560023	-0.0221798	0.238965	-0.758597	1.25496	1.58423	1.39393	1.29713	0.416903	1.18053	1.61291	-0.463916	-0.219137	0.128228	1.22605	-0.11495	0.513075	0.159787	-0.0634248	0.683263	-0.703222	-2.00079	1.71603	1.60953	1.03416	1.67659	1.53218	-1.47969	-0.0762667	-1.03769	-0.268142	-0.16509	1.2174	1.25655	-1.58851	0.782563
-0.32813	-0.847162	-0.876554	0.285324	0.628267	-1.04995	-0.239044	-1.21871	-0.702946	0.529545	0.636838	0.658189	0.478386	-0.0509989	-0.0137085	0.248242	-0.759901	1.24604	1.58693	1.4135	1.29738	0.431145	1.1772	1.60379	-0.440948	-0.229131	0.128752	1.23398	-0.120854	0.519535	0.149679	-0.0681598	0.68843	-0.700502	-2.00322	1.71873	1.6218	1.03427	1.6867	1.55175	-1.485	-0.070429	-1.04067	-0.248246	-0.158349	1.20803	1.25702	-1.60052	0.785992
-0.32403	-0.856399	-0.880379	0.289052	0.638137	-1.05266	-0.242883	-1.21859	-0.709364	0.533722	0.648577	0.659439	0.487589	-0.0452479	-0.00524702	0.257213	-0.760797	1.23621	1.58893	1.43246	1.2978	0.44637	1.17404	1.59429	-0.416683	-0.238024	0.129293	1.24179	-0.125261	0.525565	0.139019	-0.0727105	0.693871	-0.697959	-2.00477	1.72101	1.63416	1.03465	1.6972	1.57132	-1.49039	-0.0657405	-1.04397	-0.227673	-0.151269	1.19886	1.25759	-1.61115	0.789101
-0.31992	-0.865688	-0.884206	0.292807	0.647693	-1.05604	-0.246407	-1.21803	-0.716987	0.537739	0.660349	0.660624	0.49655	-0.0387793	0.00305425	0.265919	-0.761264	1.22571	1.59024	1.45075	1.29839	0.462723	1.17114	1.58446	-0.391242	-0.245735	0.129868	1.24946	-0.128263	0.531143	0.127878	-0.0769403	0.699615	-0.695639	-2.00543	1.72273	1.6467	1.03532	1.70818	1.59087	-1.49582	-0.0622784	-1.04773	-0.206611	-0.143958	1.1901	1.25825	-1.62027	0.791984
-0.31582	-0.875212	-0.888069	0.296514	0.656865	-1.06015	-0.249753	-1.21709	-0.725648	0.541592	0.672178	0.661741	0.505333	-0.0316436	0.0110777	0.274411	-0.761294	1.21481	1.59087	1.46828	1.29913	0.480283	1.16857	1.57435	-0.364807	-0.252224	0.130492	1.25698	-0.130017	0.536269	0.116334	-0.0807318	0.70569	-0.693573	-2.00521	1.72375	1.65952	1.03627	1.71968	1.61041	-1.50121	-0.0600811	-1.0521	-0.185245	-0.13652	1.1819	1.259	-1.62779	0.794742
-0.31172	-0.885163	-0.89201	0.300086	0.665546	-1.06502	-0.253147	-1.21583	-0.735151	0.545261	0.684088	0.66279	0.514007	-0.023908	0.0187469	0.282745	-0.760893	1.20377	1.59087	1.48501	1.29999	0.499048	1.16634	1.56403	-0.337603	-0.257492	0.131171	1.26433	-0.130736	0.540958	0.104466	-0.0839919	0.712119	-0.691775	-2.00413	1.72395	1.67263	1.03737	1.73173	1.62992	-1.50652	-0.0591453	-1.05715	-0.163749	-0.129055	1.17434	1.2598	-1.63364	0.797481
-0.30762	-0.895729	-0.896073	0.303426	0.6736	-1.07068	-0.256905	-1.21433	-0.745295	0.548708	0.696106	0.663768	0.522639	-0.0156506	0.0260326	0.290979	-0.760075	1.1929	1.59025	1.50089	1.30094	0.518937	1.16443	1.55356	-0.309897	-0.26158	0.131904	1.2715	-0.130673	0.545249	0.0923602	-0.0866546	0.718916	-0.690235	-2.00223	1.72327	1.68603	1.03847	1.74431	1.64937	-1.51171	-0.0594275	-1.06296	-0.142285	-0.121647	1.16744	1.2606	-1.63778	0.800301
-0.30352	-0.907086	-0.900306	0.306432	0.68087	-1.07712	-0.261416	-1.2127	-0.755883	0.551875	0.708261	0.66467	0.531297	-0.00695485	0.0329556	0.299171	-0.758865	1.18245	1.58907	1.5159	1.30192	0.539789	1.16277	1.54298	-0.281975	-0.264569	0.132685	1.27844	-0.130104	0.549202	0.0801098	-0.0886809	0.726083	-0.688906	-1.99956	1.72164	1.69967	1.03934	1.7574	1.66874	-1.51673	-0.0608471	-1.06956	-0.120992	-0.114365	1.16117	1.26137	-1.64023	0.803287
-0.29942	-0.919382	-0.904756	0.309003	0.687182	-1.08431	-0.267128	-1.21103	-0.766737	0.554695	0.720577	0.665493	0.540042	0.00209768	0.0395855	0.307375	-0.757293	1.17269	1.58739	1.53005	1.30287	0.561372	1.16126	1.53236	-0.254136	-0.266572	0.133498	1.28513	-0.129312	0.552896	0.0678144	-0.0900577	0.733606	-0.687703	-1.99618	1.71904	1.71348	1.03971	1.77092	1.688	-1.52155	-0.0632904	-1.07693	-0.0999899	-0.107261	1.15543	1.26203	-1.64104	0.806503
-0.29531	-0.932729	-0.909466	0.31104	0.692363	-1.0922	-0.274525	-1.20945	-0.777716	0.557092	0.733073	0.66623	0.548928	0.0114329	0.0460362	0.31564	-0.755395	1.16383	1.58524	1.54338	1.30368	0.583398	1.15975	1.52172	-0.226673	-0.267729	0.134325	1.29154	-0.128568	0.556422	0.0555826	-0.0907942	0.741452	-0.6865	-1.99214	1.71548	1.72733	1.0393	1.78478	1.70711	-1.52615	-0.0666182	-1.08502	-0.0793689	-0.100369	1.15008	1.26255	-1.64031	0.809987
-0.29121	-0.9472	-0.914474	0.312459	0.696247	-1.10073	-0.284097	-1.20806	-0.788714	0.55899	0.745765	0.666876	0.558002	0.0209902	0.0524577	0.324008	-0.753207	1.15605	1.58271	1.55594	1.30425	0.605537	1.15809	1.51108	-0.199859	-0.268199	0.135142	1.29762	-0.128118	0.559881	0.0435326	-0.0909179	0.749568	-0.685128	-1.98753	1.711	1.74108	1.03779	1.79887	1.72604	-1.53054	-0.0706721	-1.09374	-0.0591929	-0.0937053	1.14496	1.26289	-1.63818	0.813746
-0.28711	-0.962822	-0.919805	0.313186	0.698687	-1.1098	-0.296311	-1.20696	-0.799676	0.560324	0.758658	0.667425	0.567299	0.0307271	0.0590246	0.332512	-0.750767	1.1495	1.57984	1.56783	1.30445	0.627443	1.15608	1.50046	-0.173933	-0.268151	0.135921	1.30335	-0.128173	0.563376	0.0317914	-0.090469	0.75788	-0.683387	-1.98241	1.70564	1.75456	1.03494	1.81307	1.74475	-1.5347	-0.075283	-1.10296	-0.0394982	-0.0872688	1.13987	1.26301	-1.63484	0.817751
-0.28301	-0.979582	-0.925472	0.313169	0.699568	-1.11931	-0.311584	-1.20623	-0.810587	0.56104	0.771755	0.667874	0.576846	0.0406228	0.0659223	0.341178	-0.748108	1.14427	1.5767	1.57916	1.30415	0.648775	1.15355	1.48985	-0.149094	-0.26775	0.136635	1.30868	-0.128893	0.567006	0.0204936	-0.089496	0.766297	-0.681053	-1.97686	1.69948	1.76761	1.03049	1.82723	1.76323	-1.53864	-0.0802782	-1.11254	-0.0202957	-0.0810432	1.13461	1.2629	-1.63049	0.821944
-0.27891	-0.997422	-0.931474	0.312373	0.698812	-1.12916	-0.330254	-1.20594	-0.821476	0.561111	0.785047	0.668222	0.58666	0.0506793	0.0733319	0.350022	-0.745259	1.14039	1.57336	1.59004	1.30321	0.66922	1.1503	1.47923	-0.125487	-0.267153	0.137258	1.31359	-0.130387	0.570859	0.00977849	-0.0880508	0.774713	-0.677894	-1.97094	1.6926	1.78007	1.0243	1.84122	1.78145	-1.54238	-0.085488	-1.12231	-0.00157513	-0.0749988	1.12902	1.26258	-1.62538	0.826231
-0.27481	-1.01625	-0.937791	0.310788	0.696385	-1.13925	-0.352559	-1.20612	-0.832406	0.560536	0.798524	0.668472	0.59675	0.0609224	0.0814152	0.359054	-0.742243	1.13787	1.56987	1.60061	1.3015	0.68852	1.14618	1.46859	-0.103201	-0.266496	0.137765	1.31804	-0.13271	0.575009	-0.000213627	-0.0861847	0.783013	-0.673688	-1.96469	1.6851	1.79179	1.01627	1.85492	1.79939	-1.54593	-0.0907506	-1.13207	0.0166897	-0.0690951	1.12295	1.26207	-1.61978	0.830496
-0.27071	-1.03596	-0.944387	0.308428	0.692301	-1.14945	-0.37862	-1.20681	-0.84346	0.559348	0.812168	0.668635	0.607119	0.0713987	0.0902999	0.368275	-0.739073	1.13667	1.56627	1.61101	1.29891	0.706484	1.14104	1.4579	-0.0822677	-0.265889	0.138138	1.32202	-0.135862	0.579509	-0.00934645	-0.083946	0.791075	-0.668243	-1.95814	1.67705	1.80265	1.00641	1.86821	1.81705	-1.54928	-0.0959163	-1.14166	0.0345342	-0.0632828	1.1163	1.26143	-1.61397	0.834601
-0.2666	-1.0564	-0.951211	0.30533	0.686621	-1.15969	-0.408436	-1.20798	-0.854733	0.557612	0.825959	0.668724	0.617764	0.0821729	0.100068	0.377681	-0.735756	1.13669	1.56261	1.62136	1.29536	0.72301	1.13478	1.44715	-0.0626619	-0.26541	0.138363	1.32551	-0.139795	0.584389	-0.0174931	-0.0813783	0.798781	-0.661417	-1.95133	1.66854	1.81257	0.994843	1.88099	1.83443	-1.55246	-0.100849	-1.15088	0.0519963	-0.0575065	1.10902	1.26071	-1.60822	0.838398
-0.2625	-1.07744	-0.958195	0.301553	0.679452	-1.16987	-0.441875	-1.20961	-0.866319	0.555428	0.839876	0.668762	0.628679	0.0933223	0.110745	0.387262	-0.732286	1.13784	1.55891	1.6318	1.29081	0.738089	1.12733	1.43633	-0.0443092	-0.265103	0.138434	1.32849	-0.144415	0.589659	-0.0245415	-0.0785206	0.806021	-0.653133	-1.94423	1.65964	1.82148	0.981772	1.89318	1.85155	-1.55544	-0.105427	-1.15958	0.0691089	-0.0517067	1.10113	1.26001	-1.60282	0.841736
-0.2584	-1.09892	-0.965261	0.297178	0.670945	-1.17992	-0.478688	-1.21165	-0.878299	0.55292	0.853895	0.668774	0.639857	0.10493	0.122298	0.397004	-0.728651	1.14	1.55517	1.64241	1.28525	0.751807	1.11869	1.42543	-0.0270936	-0.264978	0.138352	1.33099	-0.149597	0.595305	-0.0303998	-0.0754084	0.812701	-0.643394	-1.93684	1.65043	1.82937	0.967499	1.90472	1.86843	-1.55824	-0.109541	-1.1676	0.0858941	-0.0458225	1.09269	1.25942	-1.59799	0.844471
-0.2543	-1.1207	-0.972322	0.292302	0.661288	-1.18979	-0.518518	-1.21403	-0.89073	0.550236	0.867993	0.668793	0.651293	0.117079	0.134631	0.406893	-0.724828	1.14302	1.55138	1.65328	1.27874	0.764344	1.10889	1.41447	-0.0108688	-0.265014	0.138126	1.33299	-0.155187	0.60129	-0.0350007	-0.0720755	0.818749	-0.632287	-1.92913	1.64096	1.83626	0.9524	1.91558	1.88509	-1.56081	-0.113097	-1.17484	0.102358	-0.0397936	1.08381	1.25903	-1.59398	0.846477
-0.2502	-1.14263	-0.979286	0.287038	0.650703	-1.19944	-0.560916	-1.21666	-0.903637	0.547534	0.882147	0.668853	0.662983	0.129845	0.147588	0.416912	-0.720786	1.14679	1.54752	1.66447	1.27135	0.775956	1.09804	1.40348	0.00452973	-0.265164	0.137773	1.33454	-0.161019	0.607564	-0.0383046	-0.0685573	0.824119	-0.619985	-1.92105	1.6313	1.84221	0.936907	1.92575	1.90159	-1.56316	-0.116008	-1.18119	0.118488	-0.0335628	1.07467	1.25894	-1.59094	0.847652
-0.24609	-1.16458	-0.986062	0.281507	0.639434	-1.20884	-0.605368	-1.21944	-0.917013	0.544976	0.896334	0.668992	0.67493	0.143286	0.160964	0.427046	-0.716488	1.15118	1.54354	1.67602	1.26323	0.786968	1.08627	1.3925	0.0192726	-0.265364	0.137315	1.33566	-0.166921	0.614056	-0.0403012	-0.0648931	0.828793	-0.606738	-1.91256	1.62148	1.8473	0.921478	1.93523	1.91795	-1.56523	-0.118199	-1.1866	0.134252	-0.0270781	1.06545	1.25924	-1.58901	0.847928
-0.24199	-1.1864	-0.992561	0.275835	0.627744	-1.21799	-0.651315	-1.22228	-0.930813	0.542714	0.910532	0.669245	0.687139	0.157442	0.174512	0.437281	-0.711891	1.15611	1.53938	1.68792	1.25454	0.797747	1.07378	1.38157	0.0335245	-0.265538	0.136781	1.33639	-0.172725	0.620691	-0.0410094	-0.0611292	0.832785	-0.59286	-1.9036	1.61156	1.85164	0.906575	1.94403	1.93422	-1.56702	-0.119603	-1.19105	0.149596	-0.0202948	1.05635	1.26002	-1.58828	0.847277
-0.23789	-1.20798	-0.998702	0.270146	0.615909	-1.22689	-0.698176	-1.22509	-0.944962	0.540882	0.924717	0.669646	0.699626	0.172326	0.187959	0.447607	-0.706946	1.16151	1.53498	1.70018	1.24547	0.808682	1.0608	1.37076	0.0474348	-0.265608	0.136204	1.33678	-0.178278	0.627383	-0.0404758	-0.0573204	0.83614	-0.578708	-1.89413	1.60158	1.85535	0.89263	1.95218	1.95044	-1.56847	-0.120162	-1.19455	0.164453	-0.0131778	1.04757	1.26134	-1.58875	0.845711
-0.23379	-1.22916	-1.00441	0.264561	0.604205	-1.23555	-0.745374	-1.22776	-0.959353	0.539586	0.938865	0.670224	0.71241	0.187922	0.201019	0.458018	-0.701604	1.16735	1.53025	1.71278	1.2362	0.820163	1.04758	1.36013	0.0611302	-0.265504	0.135619	1.33688	-0.18345	0.634048	-0.0387714	-0.0535314	0.838926	-0.564659	-1.88411	1.59158	1.85856	0.880026	1.9597	1.96665	-1.56955	-0.119831	-1.19713	0.17874	-0.00570333	1.03929	1.26326	-1.59041	0.843287
-0.22969	-1.24981	-1.00964	0.259186	0.592909	-1.24397	-0.792355	-1.23023	-0.973863	0.538898	0.95295	0.671002	0.72552	0.204183	0.213411	0.468513	-0.69581	1.17365	1.52511	1.72567	1.22694	0.832558	1.0344	1.34975	0.0747109	-0.265173	0.135063	1.33677	-0.188142	0.640607	-0.035988	-0.0498361	0.841236	-0.551082	-1.8735	1.58162	1.86142	0.869068	1.9666	1.98288	-1.57023	-0.118576	-1.19886	0.19237	0.00213985	1.03165	1.26583	-1.59315	0.840102
-0.22559	-1.26975	-1.01434	0.254116	0.582285	-1.25217	-0.838603	-1.23244	-0.988357	0.53885	0.966946	0.671996	0.738988	0.221033	0.224876	0.479096	-0.689508	1.18045	1.51949	1.73881	1.21783	0.846198	1.02151	1.33966	0.0882496	-0.264581	0.13457	1.33649	-0.192289	0.646987	-0.0322327	-0.0463158	0.84318	-0.538312	-1.8623	1.57176	1.86404	0.859972	1.9729	1.99917	-1.57049	-0.116381	-1.19984	0.205253	0.0103491	1.02473	1.26908	-1.59685	0.836287
-0.22149	-1.28881	-1.01847	0.249423	0.572581	-1.26016	-0.883651	-1.23433	-1.0027	0.539435	0.980824	0.673213	0.752853	0.238371	0.235189	0.489776	-0.682643	1.18785	1.51332	1.75218	1.20901	0.861363	1.00917	1.32991	0.101794	-0.263724	0.134176	1.3361	-0.195869	0.653129	-0.0276231	-0.0430564	0.844874	-0.526631	-1.85049	1.56205	1.86657	0.852856	1.97859	2.01553	-1.5703	-0.113249	-1.20017	0.217307	0.0189074	1.0186	1.27302	-1.60131	0.832002
-0.21738	-1.30678	-1.02203	0.245162	0.564022	-1.26796	-0.927093	-1.2359	-1.01676	0.540606	0.994555	0.674655	0.767156	0.256073	0.244172	0.500568	-0.675156	1.19595	1.50654	1.76572	1.20057	0.878271	0.997598	1.32053	0.115373	-0.262622	0.133912	1.33567	-0.1989	0.65899	-0.022282	-0.0401444	0.846437	-0.516246	-1.83809	1.55254	1.86911	0.847737	1.98366	2.03195	-1.56964	-0.109205	-1.19998	0.22846	0.0277839	1.01322	1.27767	-1.60635	0.827426
-0.21328	-1.32344	-1.02501	0.24136	0.556803	-1.27556	-0.96858	-1.23715	-1.03044	0.54228	1.00811	0.676313	0.781942	0.274004	0.251705	0.511487	-0.666989	1.20489	1.4991	1.77943	1.19253	0.897084	0.986958	1.31154	0.129001	-0.261327	0.133803	1.33524	-0.201443	0.664543	-0.0163327	-0.0376617	0.847982	-0.507282	-1.82509	1.54332	1.87175	0.844541	1.9881	2.04844	-1.56853	-0.104301	-1.19939	0.238657	0.0369338	1.00853	1.28302	-1.61171	0.822746
-0.20918	-1.33856	-1.02743	0.238026	0.551081	-1.28296	-1.00782	-1.23813	-1.04365	0.544348	1.02146	0.678176	0.797249	0.292022	0.25773	0.522552	-0.658085	1.2148	1.49099	1.79328	1.18487	0.917899	0.977364	1.30294	0.142688	-0.259909	0.133871	1.33485	-0.203599	0.669781	-0.00989514	-0.0356812	0.849608	-0.499773	-1.81152	1.53443	1.87459	0.843115	1.99187	2.06497	-1.56696	-0.0986121	-1.19855	0.247863	0.0463009	1.00442	1.28906	-1.61716	0.818143
-0.20508	-1.35189	-1.0293	0.235145	0.546969	-1.29017	-1.04459	-1.23888	-1.05634	0.546679	1.03457	0.680229	0.813115	0.309994	0.262255	0.53378	-0.648384	1.22583	1.48221	1.80725	1.17751	0.940764	0.968865	1.2947	0.156449	-0.25846	0.134131	1.33455	-0.2055	0.674713	-0.00308241	-0.0342616	0.851399	-0.493669	-1.7974	1.52593	1.87768	0.843246	1.99496	2.08151	-1.56497	-0.0922367	-1.19757	0.256069	0.0558182	1.00074	1.29578	-1.62245	0.813787
-0.20098	-1.36318	-1.03065	0.232682	0.544532	-1.29717	-1.07868	-1.23949	-1.06848	0.54913	1.04743	0.682452	0.829569	0.327798	0.265352	0.545187	-0.637831	1.23811	1.47276	1.82137	1.17036	0.965678	0.961441	1.28679	0.170309	-0.257077	0.134591	1.33435	-0.207305	0.679363	0.00400121	-0.0334431	0.853413	-0.488845	-1.78275	1.51787	1.88107	0.84468	1.99733	2.09801	-1.5626	-0.0852942	-1.19658	0.263289	0.0654116	0.997321	1.30316	-1.62737	0.809823
-0.19688	-1.37222	-1.03151	0.230589	0.543782	-1.30397	-1.10997	-1.24007	-1.08009	0.551555	1.06	0.684829	0.846628	0.345344	0.267154	0.556784	-0.626372	1.25172	1.46269	1.83562	1.16327	0.992608	0.955004	1.27916	0.184312	-0.255855	0.135255	1.33426	-0.209187	0.683768	0.0112618	-0.0332442	0.855685	-0.485114	-1.76757	1.51029	1.88482	0.847149	1.99898	2.11442	-1.55992	-0.077919	-1.19569	0.269565	0.0750017	0.993979	1.31117	-1.63171	0.806365
-0.19277	-1.37879	-1.03194	0.228804	0.544671	-1.31056	-1.13833	-1.24071	-1.0912	0.553815	1.07227	0.687344	0.864299	0.362571	0.267847	0.568575	-0.613959	1.26675	1.45205	1.85004	1.1561	1.02149	0.949409	1.27178	0.198526	-0.254877	0.136115	1.33429	-0.211321	0.687971	0.0186165	-0.0336595	0.858224	-0.482253	-1.75186	1.5032	1.88895	0.850387	1.99988	2.13067	-1.557	-0.0702533	-1.19501	0.274965	0.0845068	0.990544	1.31979	-1.63529	0.803494
-0.18867	-1.38272	-1.03196	0.227261	0.547091	-1.31694	-1.16368	-1.24154	-1.10188	0.555783	1.08422	0.689984	0.882572	0.379463	0.26766	0.580558	-0.600552	1.2832	1.44092	1.86461	1.14873	1.05224	0.944455	1.26456	0.213042	-0.254206	0.137162	1.33441	-0.213872	0.692019	0.025994	-0.0346594	0.861017	-0.480014	-1.73562	1.4966	1.89348	0.854156	2.00005	2.1467	-1.55393	-0.0624387	-1.19462	0.279583	0.093846	0.986865	1.32897	-1.63801	0.801253
-0.18457	-1.3839	-1.03162	0.225888	0.550872	-1.32311	-1.18596	-1.24268	-1.1122	0.557349	1.09583	0.692742	0.901423	0.396051	0.266851	0.592722	-0.58612	1.30106	1.42939	1.87935	1.14106	1.08477	0.939903	1.25747	0.227976	-0.253873	0.138377	1.33462	-0.216978	0.695955	0.0333343	-0.03619	0.86403	-0.478154	-1.71883	1.49047	1.89844	0.858253	1.99951	2.16246	-1.55084	-0.0546078	-1.19458	0.283533	0.102941	0.982816	1.33869	-1.63976	0.799648
-0.18047	-1.38228	-1.03095	0.224618	0.555788	-1.32909	-1.20514	-1.24422	-1.12225	0.558428	1.1071	0.695614	0.920812	0.412411	0.265699	0.605048	-0.570651	1.32025	1.41753	1.89425	1.13303	1.11895	0.935493	1.25044	0.243466	-0.253877	0.139736	1.33486	-0.220744	0.699817	0.0405889	-0.0381762	0.867211	-0.476448	-1.70147	1.48475	1.90385	0.862526	1.9983	2.17788	-1.54784	-0.0468755	-1.19495	0.286952	0.111719	0.978311	1.34889	-1.64051	0.798654
-0.17637	-1.37787	-1.03	0.223386	0.561553	-1.33487	-1.2212	-1.24627	-1.13211	0.558958	1.11799	0.6986	0.940683	0.428668	0.264485	0.617511	-0.554147	1.34066	1.40545	1.90928	1.12465	1.15466	0.930953	1.24341	0.259665	-0.254179	0.14121	1.3351	-0.225228	0.703629	0.0477212	-0.0405245	0.870498	-0.474707	-1.6835	1.47937	1.90971	0.866873	1.99645	2.19294	-1.54507	-0.0393316	-1.19577	0.28999	0.120114	0.973296	1.35954	-1.64027	0.798222
-0.17227	-1.37077	-1.0288	0.222137	0.567835	-1.34049	-1.23417	-1.24887	-1.14187	0.558901	1.12851	0.701705	0.960967	0.444984	0.263485	0.630077	-0.536635	1.36213	1.39324	1.9244	1.116	1.19176	0.926023	1.23634	0.276733	-0.254701	0.142765	1.33528	-0.230434	0.707402	0.054706	-0.0431276	0.87382	-0.472785	-1.6649	1.47424	1.91603	0.871242	1.99403	2.20759	-1.54267	-0.0320348	-1.19706	0.292812	0.128068	0.967758	1.37057	-1.63909	0.798281
-0.16817	-1.36118	-1.02737	0.220826	0.57426	-1.34596	-1.24408	-1.25205	-1.15159	0.55824	1.13862	0.704935	0.981586	0.461558	0.262951	0.642711	-0.518165	1.38445	1.38099	1.93955	1.10722	1.23007	0.920466	1.22919	0.294832	-0.255339	0.144364	1.33535	-0.236316	0.711128	0.0615308	-0.0458698	0.877106	-0.470586	-1.64566	1.46922	1.92283	0.875625	1.99108	2.22182	-1.54079	-0.0250099	-1.19885	0.295585	0.135532	0.961716	1.38193	-1.63706	0.798749
-0.16406	-1.34934	-1.02575	0.219414	0.580426	-1.35131	-1.25101	-1.2558	-1.16132	0.556982	1.14832	0.708296	1.00245	0.478609	0.26311	0.655376	-0.498813	1.40743	1.36878	1.95465	1.09854	1.2694	0.914085	1.22192	0.314108	-0.255959	0.145969	1.33524	-0.242769	0.714784	0.0681952	-0.0486323	0.880287	-0.468065	-1.62575	1.4642	1.93009	0.880049	1.98768	2.23564	-1.53957	-0.0182477	-1.20114	0.298477	0.142467	0.955213	1.39356	-1.63429	0.799541
-0.15996	-1.3356	-1.02395	0.217876	0.585917	-1.35656	-1.25508	-1.26008	-1.17105	0.555146	1.15757	0.711791	1.02348	0.496367	0.264149	0.668035	-0.478684	1.43081	1.35668	1.96959	1.09022	1.3095	0.90673	1.2145	0.33469	-0.256414	0.147538	1.33489	-0.249647	0.718334	0.0747118	-0.0512985	0.883299	-0.465222	-1.60519	1.45902	1.93781	0.88456	1.98387	2.24907	-1.53912	-0.0117069	-1.20394	0.301649	0.148847	0.94831	1.4054	-1.63092	0.800571
-0.15586	-1.32036	-1.02201	0.216193	0.590316	-1.36173	-1.25641	-1.26478	-1.18079	0.552767	1.16635	0.715422	1.04458	0.515058	0.266217	0.680658	-0.457905	1.45438	1.34477	1.98426	1.08259	1.35009	0.898306	1.2069	0.356674	-0.256556	0.149035	1.33425	-0.256764	0.721728	0.0811054	-0.0537597	0.886089	-0.462095	-1.58398	1.45354	1.94595	0.889213	1.97971	2.26213	-1.53958	-0.00532044	-1.20723	0.305243	0.154655	0.941078	1.41738	-1.6271	0.801764
-0.15176	-1.30408	-1.01992	0.214352	0.593223	-1.36684	-1.25521	-1.26978	-1.19049	0.549884	1.17463	0.719183	1.06568	0.534895	0.269419	0.693218	-0.436628	1.47789	1.33308	1.99853	1.07599	1.39087	0.888777	1.19909	0.380119	-0.256241	0.150425	1.33326	-0.263914	0.724912	0.0874124	-0.0559194	0.888613	-0.458754	-1.56217	1.44762	1.95447	0.894059	1.97521	2.27487	-1.54104	0.000997115	-1.21102	0.309378	0.159887	0.933588	1.42945	-1.623	0.803051
-0.14766	-1.28722	-1.01769	0.212346	0.594275	-1.37192	-1.25169	-1.2749	-1.20009	0.546542	1.18239	0.723063	1.08668	0.556061	0.273819	0.7057	-0.41502	1.50114	1.32166	2.01226	1.07079	1.4315	0.878161	1.19106	0.405037	-0.255346	0.151677	1.33189	-0.270882	0.727828	0.0936795	-0.0576965	0.890838	-0.455284	-1.53982	1.44112	1.96329	0.899131	1.97042	2.28734	-1.54356	0.00734021	-1.21529	0.314139	0.164552	0.925902	1.44153	-1.61875	0.804375
-0.14356	-1.27029	-1.01534	0.210169	0.59316	-1.37696	-1.24609	-1.27997	-1.20948	0.542786	1.18962	0.727043	1.10755	0.578701	0.279446	0.718095	-0.393256	1.52395	1.31052	2.02532	1.06732	1.47159	0.866528	1.18276	0.431391	-0.25378	0.152768	1.33012	-0.277466	0.73043	0.0999616	-0.0590283	0.892746	-0.451783	-1.517	1.43395	1.97234	0.904439	1.96534	2.29957	-1.54719	0.0138021	-1.22001	0.319571	0.168674	0.918073	1.45356	-1.61451	0.80569
-0.13945	-1.25374	-1.01284	0.207818	0.589634	-1.38199	-1.2387	-1.28478	-1.21857	0.538659	1.19629	0.731098	1.12822	0.602914	0.286295	0.730409	-0.371514	1.54614	1.29969	2.03759	1.06585	1.51078	0.853988	1.17419	0.459095	-0.251487	0.153683	1.32793	-0.283487	0.732679	0.106319	-0.0598716	0.89433	-0.448347	-1.49379	1.42603	1.9815	0.909964	1.95998	2.31162	-1.55196	0.0204653	-1.22517	0.325672	0.172289	0.910136	1.46548	-1.6104	0.806954
-0.13535	-1.23802	-1.0102	0.205286	0.583535	-1.387	-1.22982	-1.28913	-1.22723	0.534198	1.2024	0.735196	1.14867	0.628748	0.294339	0.742654	-0.349958	1.56759	1.28915	2.04897	1.06662	1.54869	0.840683	1.16531	0.488011	-0.248456	0.154417	1.32533	-0.288811	0.734558	0.112815	-0.0602025	0.895596	-0.445068	-1.47031	1.41732	1.99065	0.915656	1.95433	2.32351	-1.55783	0.027393	-1.23074	0.33239	0.175453	0.902112	1.47725	-1.60651	0.808131
-0.13125	-1.22348	-1.00738	0.20257	0.574797	-1.39199	-1.21977	-1.29282	-1.23533	0.529434	1.20796	0.7393	1.16888	0.656197	0.303533	0.754854	-0.328733	1.58821	1.27891	2.05935	1.06975	1.58495	0.826773	1.15612	0.517956	-0.244718	0.154969	1.32236	-0.293355	0.736071	0.11951	-0.0600161	0.89656	-0.442026	-1.44665	1.4078	1.99964	0.921437	1.94837	2.33528	-1.56476	0.0346232	-1.23667	0.339627	0.178231	0.894006	1.48879	-1.60292	0.809182
-0.12715	-1.21042	-1.00437	0.199662	0.563454	-1.39695	-1.20889	-1.29568	-1.24275	0.524393	1.21297	0.743368	1.18884	0.685204	0.313823	0.767038	-0.307955	1.60792	1.26893	2.06869	1.07528	1.61928	0.812422	1.14659	0.548709	-0.24035	0.155351	1.31906	-0.297095	0.737249	0.126463	-0.0593241	0.897252	-0.439288	-1.42291	1.39753	2.00834	0.927203	1.94211	2.34691	-1.57268	0.0421653	-1.24291	0.347236	0.180707	0.885814	1.50006	-1.59968	0.810066
-0.12305	-1.19902	-1.00112	0.196558	0.549642	-1.40188	-1.1975	-1.29756	-1.24938	0.519093	1.21745	0.747359	1.20855	0.715665	0.32515	0.779241	-0.287701	1.6267	1.25921	2.07694	1.08312	1.65139	0.79779	1.13671	0.580015	-0.235464	0.155579	1.3155	-0.300069	0.738147	0.133724	-0.0581526	0.897708	-0.436906	-1.39919	1.38658	2.0166	0.932835	1.93554	2.35841	-1.58147	0.0499998	-1.2494	0.355034	0.182976	0.877525	1.51102	-1.59681	0.810732
-0.11895	-1.18938	-0.997603	0.193257	0.533599	-1.40677	-1.18594	-1.29836	-1.25511	0.513547	1.22145	0.751233	1.22802	0.747434	0.337455	0.791499	-0.268009	1.64451	1.2497	2.08411	1.0931	1.68113	0.783019	1.1265	0.611599	-0.230204	0.155672	1.31177	-0.302375	0.738847	0.141334	-0.056539	0.897979	-0.434918	-1.37558	1.37506	2.02429	0.93821	1.92865	2.36976	-1.59101	0.0580819	-1.25606	0.362813	0.185145	0.869124	1.52162	-1.59431	0.811123
-0.11484	-1.18146	-0.993771	0.189759	0.515657	-1.41159	-1.17451	-1.29801	-1.25986	0.507764	1.22499	0.754951	1.24726	0.780334	0.350679	0.803849	-0.24887	1.66134	1.24036	2.09023	1.10494	1.70838	0.768226	1.11596	0.643173	-0.224732	0.155655	1.30797	-0.304155	0.73945	0.14932	-0.0545289	0.898119	-0.433349	-1.35214	1.36311	2.0313	0.943203	1.92144	2.38091	-1.60112	0.0663466	-1.26281	0.370353	0.187329	0.860601	1.53183	-1.59215	0.811172
-0.11074	-1.17515	-0.989582	0.186074	0.496223	-1.41634	-1.16352	-1.2965	-1.2636	0.501748	1.22813	0.75848	1.26628	0.814166	0.364768	0.816322	-0.230238	1.67721	1.23117	2.09535	1.11827	1.73314	0.753495	1.10511	0.67445	-0.219221	0.155549	1.30421	-0.305589	0.740076	0.157698	-0.0521729	0.898191	-0.432212	-1.32894	1.35091	2.03755	0.947704	1.91392	2.39183	-1.61162	0.074717	-1.26955	0.377437	0.189645	0.85195	1.54162	-1.59029	0.810804
-0.10664	-1.17023	-0.984998	0.182221	0.475766	-1.421	-1.15321	-1.29384	-1.26629	0.495502	1.2309	0.761797	1.28508	0.848719	0.379664	0.828946	-0.21203	1.69212	1.22207	2.09956	1.13269	1.75549	0.738874	1.09398	0.705153	-0.213838	0.155375	1.3006	-0.306876	0.740853	0.16647	-0.0495234	0.898265	-0.431507	-1.30599	1.33864	2.04299	0.951624	1.90611	2.40246	-1.62233	0.0831137	-1.27617	0.383874	0.192209	0.843175	1.55097	-1.58868	0.809943
-0.10254	-1.16643	-0.979983	0.178228	0.454788	-1.42553	-1.1438	-1.29008	-1.26797	0.489026	1.23334	0.764883	1.30366	0.883781	0.395304	0.841737	-0.194141	1.70607	1.21303	2.10298	1.14772	1.77559	0.724371	1.08262	0.735024	-0.20874	0.155146	1.29727	-0.308209	0.741914	0.175624	-0.0466321	0.89841	-0.431224	-1.28333	1.32647	2.0476	0.954902	1.89804	2.41276	-1.63302	0.091464	-1.28257	0.389509	0.195132	0.834286	1.55989	-1.58727	0.808512
-0.09844	-1.16342	-0.974515	0.174137	0.4338	-1.4299	-1.13544	-1.28529	-1.26869	0.482323	1.23551	0.76773	1.32199	0.919151	0.411617	0.854706	-0.17645	1.71907	1.204	2.10571	1.16293	1.79368	0.709958	1.07108	0.763833	-0.204059	0.154873	1.29432	-0.309765	0.743388	0.185135	-0.0435471	0.898697	-0.431337	-1.26096	1.31457	2.05142	0.957508	1.88972	2.42269	-1.64347	0.0997103	-1.28865	0.394241	0.198512	0.825304	1.56836	-1.58599	0.806443
-0.09434	-1.16086	-0.968578	0.169998	0.413294	-1.43407	-1.12824	-1.27957	-1.26854	0.475396	1.23743	0.77034	1.34005	0.954638	0.428515	0.86785	-0.15884	1.7311	1.19497	2.10789	1.17786	1.81005	0.69557	1.0594	0.791383	-0.199899	0.154556	1.29185	-0.311681	0.745397	0.194968	-0.0403114	0.899193	-0.431808	-1.23887	1.3031	2.05451	0.959446	1.88118	2.43222	-1.65346	0.107817	-1.2943	0.398031	0.20243	0.816253	1.57642	-1.5848	0.803678
-0.09024	-1.15841	-0.962175	0.165876	0.393714	-1.43798	-1.12224	-1.27301	-1.26765	0.468253	1.23913	0.77272	1.35781	0.990077	0.445889	0.881157	-0.141204	1.74216	1.18588	2.10963	1.19212	1.82504	0.681109	1.04765	0.817516	-0.196328	0.15419	1.28993	-0.314042	0.748047	0.205078	-0.0369606	0.899956	-0.432578	-1.21705	1.29218	2.05698	0.960754	1.87243	2.44132	-1.66277	0.115773	-1.29946	0.400909	0.20695	0.807159	1.5841	-1.58365	0.80018
-0.08613	-1.15575	-0.955322	0.161842	0.375433	-1.44158	-1.11738	-1.26571	-1.26619	0.460904	1.24062	0.774888	1.37521	1.02533	0.463603	0.894605	-0.123463	1.75225	1.17674	2.11107	1.20537	1.83899	0.666454	1.03589	0.842112	-0.193379	0.153763	1.28862	-0.316875	0.751428	0.215417	-0.0335226	0.901032	-0.433573	-1.19549	1.28191	2.05897	0.961499	1.86351	2.44998	-1.67121	0.123595	-1.30406	0.402977	0.212107	0.798046	1.59142	-1.5825	0.795938
-0.08203	-1.15264	-0.948049	0.157975	0.358729	-1.4448	-1.11357	-1.25774	-1.26434	0.453365	1.24191	0.776864	1.39222	1.06027	0.481498	0.908164	-0.105569	1.76135	1.16751	2.11228	1.21736	1.85224	0.651464	1.02417	0.865089	-0.19105	0.153257	1.28795	-0.320141	0.755611	0.22593	-0.0300166	0.902452	-0.434695	-1.17418	1.27233	2.06062	0.961774	1.85442	2.45824	-1.67858	0.131323	-1.30805	0.404401	0.217916	0.78893	1.59844	-1.58133	0.790966
-0.07793	-1.1489	-0.940404	0.154356	0.343775	-1.44755	-1.11063	-1.24917	-1.26232	0.445655	1.243	0.778676	1.40878	1.09483	0.499383	0.921794	-0.0875137	1.76949	1.1582	2.11336	1.2279	1.86509	0.635989	1.01255	0.886405	-0.189307	0.152653	1.2879	-0.323742	0.760646	0.236563	-0.0264528	0.904226	-0.435826	-1.1531	1.26345	2.06211	0.961689	1.84518	2.4661	-1.68474	0.139014	-1.31144	0.405406	0.224363	0.779816	1.60522	-1.58013	0.785309
-0.07383	-1.14443	-0.932443	0.151063	0.330627	-1.44974	-1.10836	-1.24002	-1.26034	0.437798	1.24387	0.780351	1.42487	1.12893	0.517048	0.935452	-0.0693297	1.77667	1.14881	2.11435	1.23689	1.87782	0.619879	1.00108	0.906048	-0.188089	0.151932	1.28843	-0.327526	0.766565	0.247266	-0.0228332	0.906341	-0.436828	-1.13227	1.25526	2.0636	0.961361	1.8358	2.47361	-1.68957	0.146733	-1.31424	0.406261	0.231413	0.770696	1.61182	-1.57891	0.779038
-0.06973	-1.13921	-0.924232	0.148167	0.319229	-1.4513	-1.10647	-1.23031	-1.25864	0.429822	1.24451	0.78192	1.44044	1.16254	0.534262	0.94909	-0.0510852	1.78297	1.13936	2.11529	1.24433	1.8906	0.602993	0.989796	0.924035	-0.187315	0.151075	1.28949	-0.331301	0.773385	0.257992	-0.0191525	0.908758	-0.437541	-1.11168	1.24768	2.06523	0.960913	1.8263	2.48081	-1.69297	0.154547	-1.31649	0.407265	0.239009	0.761543	1.61829	-1.57766	0.772254
-0.06562	-1.1333	-0.91584	0.145731	0.309422	-1.45214	-1.1047	-1.22005	-1.25744	0.421758	1.2449	0.783411	1.45548	1.19562	0.550785	0.962659	-0.0328785	1.78846	1.12987	2.11615	1.25026	1.90355	0.585207	0.978748	0.940406	-0.18689	0.150073	1.29097	-0.334855	0.781105	0.268703	-0.0153995	0.911414	-0.437791	-1.09134	1.24063	2.06716	0.960455	1.81668	2.48777	-1.69493	0.162509	-1.31829	0.408731	0.247075	0.752315	1.62468	-1.57642	0.765075
-0.06152	-1.12686	-0.907335	0.143797	0.300958	-1.45217	-1.10276	-1.2092	-1.25695	0.41364	1.24503	0.784853	1.46997	1.22817	0.566379	0.976109	-0.0148277	1.79325	1.12039	2.11692	1.25479	1.9167	0.566426	0.967975	0.955218	-0.186717	0.148923	1.29277	-0.337973	0.789714	0.27937	-0.011559	0.914226	-0.437394	-1.07127	1.23399	2.06947	0.960086	1.80697	2.49453	-1.69544	0.170653	-1.31973	0.410965	0.255526	0.742951	1.63104	-1.5752	0.757639
-0.05742	-1.12008	-0.89878	0.142393	0.293527	-1.45133	-1.10038	-1.19774	-1.25735	0.405504	1.24487	0.786275	1.48393	1.26018	0.580818	0.989394	0.00294171	1.79752	1.11094	2.11755	1.25805	1.93001	0.546589	0.957515	0.968537	-0.186697	0.147634	1.29474	-0.340459	0.799191	0.289974	-0.00761366	0.917086	-0.43616	-1.05148	1.22764	2.07224	0.959881	1.7972	2.50114	-1.69457	0.17898	-1.32094	0.414256	0.264267	0.733378	1.6374	-1.57402	0.750089
-0.05332	-1.1132	-0.890227	0.141522	0.286784	-1.44957	-1.09735	-1.18565	-1.25877	0.397386	1.2444	0.787701	1.49737	1.29165	0.593904	1.00247	0.0203094	1.80144	1.10157	2.11797	1.26021	1.94333	0.52568	0.947412	0.980438	-0.186745	0.146227	1.29676	-0.342153	0.809504	0.30051	-0.00354717	0.919877	-0.433902	-1.03199	1.22145	2.07549	0.959889	1.7874	2.50765	-1.69239	0.187459	-1.32205	0.418855	0.273202	0.723514	1.64378	-1.57289	0.74257
-0.04922	-1.10648	-0.881716	0.141165	0.280376	-1.44685	-1.0935	-1.1729	-1.26133	0.38932	1.24363	0.789158	1.51032	1.32258	0.605474	1.0153	0.0371727	1.80526	1.09232	2.11811	1.26144	1.95648	0.503725	0.937709	0.990998	-0.186784	0.144735	1.29869	-0.342953	0.820615	0.310981	0.000653714	0.922472	-0.430442	-1.01279	1.21531	2.07923	0.960132	1.77764	2.5141	-1.68903	0.196022	-1.32321	0.424969	0.282237	0.71327	1.65019	-1.5718	0.735221
-0.04512	-1.10019	-0.873267	0.141278	0.273979	-1.44317	-1.08876	-1.1595	-1.26507	0.381342	1.24253	0.790672	1.52283	1.35296	0.615414	1.02785	0.0534572	1.80921	1.08325	2.11789	1.26188	1.96919	0.480804	0.928453	1.00029	-0.186758	0.143204	1.30041	-0.342822	0.832477	0.321402	0.00499625	0.924744	-0.42562	-0.993863	1.20912	2.08342	0.960598	1.76795	2.5205	-1.68463	0.204567	-1.32456	0.432752	0.291285	0.702559	1.6566	-1.57075	0.728172
-0.04102	-1.09455	-0.864889	0.141801	0.267322	-1.43854	-1.08312	-1.14546	-1.27	0.373485	1.24111	0.792268	1.53491	1.38281	0.623663	1.04009	0.0691248	1.81358	1.07438	2.11724	1.26168	1.98121	0.457041	0.919698	1.00841	-0.18663	0.14169	1.3018	-0.341798	0.845036	0.331799	0.00947927	0.926578	-0.419304	-0.975189	1.20282	2.08798	0.961252	1.75842	2.52686	-1.67934	0.21296	-1.32623	0.442299	0.30027	0.691301	1.66302	-1.5697	0.721535
-0.03691	-1.08975	-0.856571	0.142649	0.260211	-1.43301	-1.0767	-1.13081	-1.27607	0.36578	1.23937	0.793976	1.54662	1.4121	0.630221	1.052	0.084178	1.81863	1.06575	2.1161	1.26095	1.99222	0.432612	0.911494	1.01542	-0.186381	0.140254	1.30279	-0.339995	0.858229	0.342201	0.0140909	0.92787	-0.41139	-0.956716	1.19635	2.09283	0.96203	1.7491	2.53318	-1.67332	0.221047	-1.32834	0.453651	0.309129	0.679426	1.66939	-1.56862	0.715405
-0.03281	-1.08593	-0.848289	0.14373	0.252549	-1.42664	-1.06966	-1.1156	-1.28319	0.358255	1.2373	0.795825	1.55797	1.44084	0.635146	1.06358	0.0986602	1.82463	1.05737	2.11443	1.25977	2.00195	0.407729	0.903896	1.02142	-0.186011	0.138965	1.30331	-0.337596	0.871987	0.352645	0.0188065	0.928543	-0.401817	-0.938374	1.18972	2.09788	0.962852	1.74008	2.53944	-1.66671	0.228661	-1.33098	0.466791	0.317813	0.666881	1.67571	-1.56744	0.709855
-0.02871	-1.08315	-0.840007	0.14494	0.244344	-1.41954	-1.06227	-1.09993	-1.29122	0.350933	1.23491	0.797848	1.569	1.46902	0.638554	1.0748	0.112652	1.83183	1.04926	2.1122	1.2582	2.01015	0.382642	0.896952	1.02649	-0.185535	0.137887	1.30335	-0.33484	0.886233	0.363167	0.0235881	0.928544	-0.390565	-0.920079	1.18296	2.10301	0.963628	1.73141	2.54562	-1.65963	0.235637	-1.3342	0.481657	0.326287	0.653632	1.68193	-1.56609	0.704942
-0.02461	-1.08141	-0.831685	0.146174	0.23571	-1.41183	-1.05486	-1.08386	-1.29999	0.343833	1.2322	0.80008	1.57969	1.49665	0.640604	1.08568	0.126265	1.84043	1.0414	2.10942	1.25627	2.01661	0.357623	0.890702	1.03074	-0.184982	0.137086	1.30292	-0.332009	0.900884	0.373805	0.028383	0.927853	-0.377659	-0.901732	1.17614	2.10813	0.964262	1.72316	2.55168	-1.65218	0.241817	-1.33805	0.498144	0.334533	0.639666	1.68803	-1.56448	0.700701
-0.02051	-1.08063	-0.823279	0.147331	0.226865	-1.40364	-1.04776	-1.06749	-1.3093	0.33697	1.22917	0.802556	1.59006	1.52373	0.641498	1.0962	0.139628	1.85062	1.03377	2.10611	1.254	2.02117	0.332956	0.885175	1.03429	-0.184388	0.136614	1.30206	-0.329404	0.915854	0.384589	0.0331251	0.926481	-0.363172	-0.883223	1.16935	2.11316	0.964666	1.71534	2.55758	-1.64444	0.247063	-1.34253	0.516118	0.34254	0.624994	1.69401	-1.56252	0.697152
-0.01641	-1.08067	-0.814744	0.148318	0.218111	-1.39513	-1.04136	-1.05092	-1.31896	0.330354	1.22584	0.805311	1.60009	1.55028	0.641457	1.10637	0.15288	1.86249	1.02635	2.10229	1.2514	2.02377	0.308924	0.880381	1.03726	-0.183794	0.136518	1.30084	-0.327323	0.931057	0.395549	0.0377363	0.924469	-0.347221	-0.864443	1.1627	2.11803	0.964765	1.70799	2.56328	-1.63644	0.251267	-1.34762	0.535419	0.350311	0.609646	1.69987	-1.56012	0.694299
-0.0123	-1.08133	-0.806045	0.149057	0.209819	-1.38647	-1.03599	-1.03422	-1.32877	0.32399	1.22219	0.808378	1.60976	1.57632	0.640715	1.1162	0.166152	1.8761	1.01907	2.09804	1.24847	2.02441	0.285797	0.876309	1.03979	-0.183243	0.136828	1.29938	-0.326039	0.946408	0.406704	0.0421296	0.921885	-0.329968	-0.845286	1.15634	2.1227	0.964507	1.70109	2.56875	-1.62821	0.254353	-1.35326	0.555874	0.357855	0.593674	1.70563	-1.55721	0.692133
-0.0082	-1.08239	-0.797153	0.149489	0.202399	-1.37782	-1.03197	-1.01748	-1.33852	0.317879	1.21823	0.811785	1.61906	1.60191	0.639502	1.1257	0.179554	1.89145	1.01189	2.0934	1.24523	2.02316	0.263819	0.872927	1.04202	-0.182775	0.13756	1.29779	-0.32578	0.961826	0.418067	0.0462133	0.918819	-0.311613	-0.825656	1.15039	2.12715	0.963867	1.6946	2.57394	-1.61975	0.25628	-1.3594	0.577301	0.365182	0.577148	1.71135	-1.55369	0.690635
-0.0041	-1.08358	-0.788049	0.149572	0.196278	-1.36935	-1.02953	-1.00074	-1.34804	0.312019	1.21397	0.815555	1.62796	1.62708	0.638031	1.13488	0.193169	1.90846	1.00475	2.08847	1.2417	2.0202	0.2432	0.870176	1.04412	-0.182422	0.138715	1.2962	-0.326712	0.977241	0.429644	0.0498959	0.915378	-0.29239	-0.80548	1.14499	2.13138	0.96285	1.68847	2.57883	-1.61105	0.257043	-1.36593	0.599517	0.372307	0.560152	1.7171	-1.54952	0.689779
0	-1.08466	-0.778728	0.149287	0.191868	-1.36121	-1.02884	-0.984034	-1.35719	0.306404	1.20943	0.8197	1.63648	1.65189	0.63649	1.14376	0.207038	1.92702	0.997584	2.0833	1.2379	2.01575	0.224104	0.867974	1.04621	-0.182211	0.140277	1.29474	-0.328927	0.992594	0.441435	0.0530928	0.911678	-0.272564	-0.784708	1.14026	2.13542	0.961497	1.68261	2.5834	-1.60211	0.256669	-1.37278	0.622339	0.379239	0.542781	1.72297	-1.54465	0.689526
0.004101	-1.08537	-0.769191	0.148632	0.189542	-1.35354	-1.02997	-0.967386	-1.36584	0.301027	1.2046	0.824225	1.64461	1.67641	0.63503	1.15234	0.22116	1.94694	0.99033	2.07796	1.23388	2.01012	0.206651	0.866219	1.04845	-0.182153	0.142217	1.29355	-0.33244	1.00784	0.453434	0.055732	0.907837	-0.252418	-0.763323	1.13631	2.13931	0.959881	1.67692	2.58763	-1.59291	0.255215	-1.37985	0.645591	0.385984	0.525136	1.72905	-1.53907	0.689834
0.008203	-1.08553	-0.759453	0.147624	0.189613	-1.34644	-1.03289	-0.950789	-1.37391	0.295881	1.19952	0.82912	1.65239	1.7007	0.633767	1.16065	0.235489	1.96804	0.982935	2.0725	1.2297	2.00365	0.190912	0.864793	1.05094	-0.18225	0.144492	1.29276	-0.337187	1.02294	0.465635	0.0577609	0.903973	-0.232251	-0.741336	1.13321	2.1431	0.958104	1.67126	2.5915	-1.58347	0.252758	-1.38704	0.669102	0.392543	0.507327	1.73548	-1.5328	0.690649
0.012304	-1.08498	-0.749535	0.14629	0.192312	-1.34001	-1.03749	-0.934226	-1.38133	0.290958	1.19421	0.834365	1.65989	1.72482	0.632777	1.16872	0.249939	1.99007	0.975354	2.06697	1.22542	1.99674	0.176918	0.863568	1.05379	-0.182488	0.14705	1.29245	-0.343032	1.03789	0.478028	0.0591515	0.900197	-0.21237	-0.718795	1.13099	2.14685	0.956291	1.66553	2.59502	-1.57382	0.249389	-1.39427	0.692709	0.398908	0.489461	1.74237	-1.52586	0.691912
0.016406	-1.08363	-0.739464	0.144665	0.19778	-1.33431	-1.04357	-0.917671	-1.38808	0.28625	1.18872	0.839929	1.66717	1.74885	0.632101	1.17657	0.26439	2.0128	0.967554	2.06138	1.22112	1.98978	0.164665	0.862418	1.05706	-0.182841	0.149831	1.29271	-0.34978	1.05269	0.490606	0.0599043	0.896606	-0.193079	-0.695776	1.12965	2.15063	0.954587	1.65957	2.59819	-1.56402	0.245209	-1.40147	0.716258	0.405065	0.471649	1.74983	-1.51832	0.693554
0.020508	-1.08147	-0.729268	0.142788	0.206063	-1.32936	-1.05089	-0.901092	-1.39414	0.281751	1.18307	0.845769	1.67435	1.77281	0.63175	1.18423	0.278699	2.03599	0.959517	2.05573	1.21688	1.9832	0.154127	0.861218	1.06077	-0.183266	0.152769	1.29358	-0.357194	1.06734	0.503364	0.060051	0.893287	-0.17467	-0.672381	1.12918	2.15448	0.953142	1.65327	2.601	-1.55413	0.240318	-1.40858	0.739604	0.410992	0.454	1.75796	-1.51026	0.695502
0.024609	-1.07855	-0.718976	0.140693	0.217109	-1.32514	-1.05915	-0.884456	-1.39952	0.277456	1.17733	0.851835	1.68153	1.79674	0.631712	1.19176	0.292716	2.05944	0.951241	2.05002	1.21278	1.97739	0.145266	0.859863	1.06492	-0.183712	0.155799	1.29509	-0.36501	1.08189	0.516304	0.0596543	0.890312	-0.15742	-0.648732	1.1295	2.15845	0.952107	1.64653	2.60348	-1.54425	0.234812	-1.41555	0.762609	0.416665	0.436619	1.76687	-1.50178	0.697671
0.028711	-1.075	-0.708612	0.138411	0.230774	-1.32161	-1.06808	-0.867737	-1.40423	0.273361	1.17154	0.858071	1.68885	1.82066	0.631962	1.1992	0.306291	2.08294	0.942741	2.0442	1.20888	1.97273	0.138049	0.85827	1.06948	-0.184116	0.158854	1.29722	-0.372962	1.09637	0.529429	0.0588057	0.887741	-0.141576	-0.624965	1.13051	2.16258	0.951623	1.63925	2.60564	-1.53451	0.22878	-1.42234	0.785152	0.422057	0.419614	1.77659	-1.49299	0.699976
0.032812	-1.07099	-0.698197	0.135959	0.246836	-1.3187	-1.07736	-0.850914	-1.40829	0.269463	1.16576	0.864418	1.69645	1.84456	0.632471	1.2066	0.319292	2.10635	0.934043	2.03826	1.20526	1.96955	0.13246	0.856386	1.07435	-0.184412	0.161873	1.29993	-0.380798	1.11084	0.542753	0.0576216	0.885618	-0.127348	-0.601215	1.1321	2.16688	0.951814	1.63136	2.60747	-1.52502	0.222298	-1.42895	0.807122	0.42714	0.403086	1.78716	-1.484	0.702324
0.036914	-1.06676	-0.687744	0.133346	0.265005	-1.31629	-1.08676	-0.833976	-1.41172	0.265762	1.16004	0.870819	1.70447	1.8684	0.633217	1.21403	0.331616	2.12955	0.925191	2.03214	1.20198	1.9681	0.128506	0.854193	1.07946	-0.18453	0.164798	1.30314	-0.388297	1.12535	0.556292	0.0562362	0.883981	-0.114905	-0.577616	1.13411	2.17134	0.952775	1.62283	2.609	-1.51591	0.215431	-1.43536	0.828427	0.431893	0.387137	1.79857	-1.47494	0.704623
0.041015	-1.06256	-0.677261	0.130568	0.284942	-1.31426	-1.09607	-0.816921	-1.41452	0.262255	1.15444	0.877221	1.71302	1.89216	0.63419	1.22156	0.343196	2.15246	0.916237	2.02583	1.1991	1.9686	0.12623	0.851712	1.08469	-0.184406	0.16758	1.30677	-0.395285	1.13998	0.570066	0.0547942	0.882853	-0.104362	-0.554288	1.13642	2.17595	0.954574	1.61364	2.61023	-1.5073	0.208237	-1.44157	0.848997	0.436302	0.371866	1.81076	-1.46591	0.70678
0.045117	-1.05867	-0.666745	0.127615	0.306278	-1.31245	-1.10515	-0.799757	-1.4167	0.258943	1.14898	0.883581	1.72221	1.91576	0.635398	1.22925	0.354005	2.17507	0.90724	2.01928	1.19664	1.97116	0.125709	0.848999	1.08992	-0.183983	0.170178	1.3107	-0.401641	1.1548	0.5841	0.0534416	0.882253	-0.0957783	-0.53133	1.13886	2.18066	0.957244	1.60382	2.61117	-1.49926	0.20076	-1.44758	0.868783	0.440364	0.35737	1.82366	-1.45702	0.708706
0.049219	-1.05535	-0.656188	0.124472	0.328632	-1.31071	-1.11393	-0.7825	-1.41828	0.255824	1.14372	0.889865	1.73212	1.93915	0.636875	1.23716	0.364061	2.19737	0.898265	2.01248	1.19464	1.97582	0.127056	0.84615	1.09503	-0.183219	0.172559	1.31482	-0.407303	1.16988	0.598418	0.0523171	0.882191	-0.0891502	-0.50882	1.14129	2.18542	0.960781	1.5934	2.61183	-1.49188	0.193045	-1.4534	0.887764	0.444089	0.343741	1.83715	-1.44838	0.710319
0.05332	-1.05284	-0.645573	0.121122	0.351628	-1.30885	-1.1224	-0.765173	-1.41925	0.252892	1.13867	0.896053	1.74282	1.96224	0.638679	1.24537	0.373424	2.21942	0.889377	1.98878	1.19314	1.98253	0.130407	0.84329	1.09992	-0.182089	0.174699	1.31899	-0.412265	1.18532	0.613041	0.051543	0.88267	-0.0844101	-0.486806	1.1436	2.19016	0.965151	1.58243	2.61221	-1.48519	0.185131	-1.45902	0.905948	0.447501	0.331064	1.85106	-1.44005	0.711542
0.057422	-1.0513	-0.634879	0.117557	0.374914	-1.30671	-1.13061	-0.7478	-1.41963	0.250143	1.13383	0.90214	1.75432	1.98498	0.640893	1.25392	0.382187	2.24126	0.880638	1.9651	1.19214	1.99115	0.135915	0.840568	1.10449	-0.180592	0.176585	1.3231	-0.416571	1.20118	0.627988	0.0512179	0.883686	-0.0814255	-0.465311	1.14569	2.1948	0.970293	1.57099	2.61233	-1.47917	0.177062	-1.46447	0.923371	0.45064	0.31942	1.86523	-1.43212	0.712312
0.061523	-1.05086	-0.624077	0.11378	0.398179	-1.30415	-1.13866	-0.730412	-1.41944	0.247566	1.12921	0.908136	1.76662	2.0073	0.643619	1.26287	0.390474	2.26298	0.872106	1.94147	1.19166	2.00145	0.143733	0.838148	1.10869	-0.178751	0.17821	1.32703	-0.420308	1.21754	0.643268	0.0514109	0.885227	-0.0800004	-0.444331	1.14748	2.19926	0.976122	1.55915	2.61217	-1.47379	0.168885	-1.46972	0.940097	0.453557	0.308878	1.87946	-1.42464	0.712572
0.065625	-1.05155	-0.613134	0.109813	0.421162	-1.30103	-1.14666	-0.713037	-1.41872	0.24515	1.1248	0.914064	1.77969	2.02915	0.646976	1.27224	0.398423	2.28466	0.863834	1.91792	1.19172	2.01316	0.153995	0.836203	1.11249	-0.176612	0.179579	1.33068	-0.423591	1.2345	0.658884	0.0521574	0.887271	-0.0798803	-0.423841	1.14893	2.20345	0.982543	1.54698	2.61175	-1.46896	0.160652	-1.47478	0.956218	0.456315	0.299498	1.89355	-1.41766	0.712281
0.069727	-1.05334	-0.602013	0.105699	0.443666	-1.29723	-1.15476	-0.695701	-1.41751	0.242878	1.12055	0.91996	1.79347	2.05053	0.651089	1.28206	0.406181	2.30636	0.855864	1.89451	1.19234	2.02589	0.166802	0.834901	1.11587	-0.174244	0.1807	1.33397	-0.426548	1.2521	0.67483	0.0534579	0.889784	-0.0807587	-0.403796	1.15003	2.2073	0.989455	1.53455	2.61107	-1.46456	0.152425	-1.47963	0.971844	0.458983	0.29133	1.90731	-1.41121	0.711406
0.073828	-1.05609	-0.590676	0.101505	0.465564	-1.29269	-1.16305	-0.678431	-1.41588	0.240735	1.11644	0.925873	1.80788	2.07142	0.656081	1.29234	0.413888	2.32815	0.848231	1.87127	1.19353	2.03925	0.182199	0.834397	1.11886	-0.171737	0.181591	1.33685	-0.429309	1.2704	0.691089	0.0552785	0.892724	-0.0822872	-0.384142	1.15078	2.21075	0.996766	1.52191	2.61011	-1.46046	0.144268	-1.48426	0.987104	0.46163	0.284409	1.92056	-1.40534	0.709927
0.07793	-1.05959	-0.579078	0.0973243	0.486804	-1.28735	-1.17163	-0.661248	-1.41393	0.238701	1.11242	0.931857	1.82284	2.09186	0.662065	1.30305	0.421669	2.35006	0.84096	1.84826	1.19534	2.05281	0.200161	0.834824	1.12151	-0.169194	0.182274	1.33928	-0.431991	1.28945	0.707636	0.0575544	0.896035	-0.0840877	-0.364815	1.15121	2.21373	1.0044	1.50911	2.6089	-1.45651	0.136248	-1.48866	1.00213	0.464322	0.278762	1.93313	-1.40007	0.707834
0.082031	-1.06354	-0.567177	0.0932731	0.507409	-1.28122	-1.18053	-0.644169	-1.41176	0.236759	1.10843	0.93797	1.83824	2.11189	0.669136	1.31418	0.429628	2.37213	0.834068	1.82553	1.1978	2.06611	0.22058	0.836288	1.12389	-0.166724	0.182775	1.34124	-0.43469	1.30926	0.724439	0.0601949	0.899652	-0.0857664	-0.345755	1.15139	2.21623	1.0123	1.49616	2.60741	-1.45253	0.128433	-1.49281	1.01707	0.467112	0.274406	1.9449	-1.39543	0.705127
0.086133	-1.06763	-0.55493	0.089487	0.527476	-1.27431	-1.18973	-0.627207	-1.40949	0.234893	1.10442	0.944274	1.85398	2.13162	0.677359	1.32569	0.437838	2.39433	0.827563	1.80312	1.20099	2.07873	0.243259	0.838861	1.12607	-0.164437	0.183123	1.34276	-0.437468	1.32981	0.74146	0.06309	0.903504	-0.0869303	-0.326903	1.15135	2.21825	1.02044	1.48309	2.60566	-1.44839	0.120888	-1.49668	1.03206	0.470041	0.271349	1.95577	-1.39146	0.701813
0.090234	-1.07146	-0.542293	0.0861149	0.547167	-1.2667	-1.19914	-0.610371	-1.40722	0.233091	1.10034	0.950826	1.86996	2.15113	0.686767	1.33752	0.446339	2.41666	0.821446	1.78106	1.20496	2.09027	0.267906	0.842581	1.12815	-0.162432	0.183351	1.34386	-0.440358	1.35107	0.758659	0.0661183	0.907513	-0.0872043	-0.308208	1.15117	2.21984	1.02882	1.46988	2.60364	-1.44394	0.113667	-1.50028	1.04721	0.473128	0.269591	1.9657	-1.38819	0.697907
0.094336	-1.07466	-0.529226	0.0833116	0.566701	-1.25846	-1.20861	-0.593662	-1.40507	0.231344	1.09613	0.95768	1.88609	2.17054	0.697355	1.34963	0.455141	2.43906	0.81571	1.75939	1.20983	2.10038	0.294141	0.847448	1.13021	-0.160791	0.183491	1.34459	-0.443354	1.37296	0.775994	0.0691548	0.9116	-0.0862484	-0.289631	1.15088	2.22107	1.0375	1.45652	2.60134	-1.43907	0.106815	-1.50357	1.06263	0.476373	0.269131	1.97468	-1.38564	0.693428
0.098438	-1.07684	-0.515691	0.0812284	0.586344	-1.24972	-1.21788	-0.577077	-1.40313	0.22965	1.09175	0.964882	1.90229	2.19	0.709079	1.36194	0.464221	2.46149	0.810346	1.7381	1.21569	2.10879	0.321501	0.853427	1.13233	-0.159572	0.183574	1.34501	-0.446421	1.39539	0.793426	0.0720791	0.91569	-0.0837746	-0.271141	1.15054	2.22206	1.04652	1.44301	2.59876	-1.43371	0.100363	-1.50656	1.0784	0.479755	0.269962	1.98273	-1.38383	0.688403
0.102539	-1.07768	-0.501655	0.0800043	0.606389	-1.24057	-1.22669	-0.560603	-1.40148	0.228014	1.08715	0.972468	1.91848	2.20963	0.721858	1.3744	0.473533	2.48389	0.805336	1.71721	1.22265	2.11531	0.349459	0.860452	1.13458	-0.158806	0.183632	1.34518	-0.4495	1.41823	0.810918	0.0747825	0.919715	-0.0795612	-0.25272	1.15016	2.22295	1.05599	1.42933	2.5959	-1.42781	0.0943248	-1.50925	1.09457	0.483231	0.272076	1.98993	-1.38278	0.682858
0.106641	-1.07689	-0.487091	0.0797559	0.627146	-1.23116	-1.23468	-0.544221	-1.40015	0.226445	1.08231	0.980466	1.9346	2.22958	0.735574	1.38694	0.483011	2.5062	0.80066	1.69667	1.23082	2.11983	0.377439	0.868431	1.13702	-0.158489	0.183692	1.34517	-0.452513	1.44134	0.828435	0.0771734	0.923616	-0.073465	-0.234354	1.14974	2.22394	1.066	1.41548	2.59276	-1.42136	0.0886971	-1.51164	1.11115	0.486747	0.275466	1.99638	-1.38249	0.676828
0.110742	-1.07426	-0.471978	0.0805697	0.648921	-1.22159	-1.24148	-0.527905	-1.39913	0.22496	1.0772	0.988891	1.95059	2.24995	0.750085	1.39951	0.492579	2.52836	0.796294	1.67647	1.24032	2.12235	0.404843	0.877253	1.13969	-0.158588	0.183778	1.34505	-0.455377	1.46455	0.84595	0.0791821	0.927352	-0.0654289	-0.216038	1.14928	2.22522	1.07665	1.40147	2.58933	-1.41441	0.0834603	-1.51374	1.12813	0.490236	0.280117	2.00221	-1.38293	0.670345
0.114844	-1.06968	-0.456302	0.0824943	0.672002	-1.21198	-1.24671	-0.511618	-1.39838	0.223579	1.07182	0.99775	1.9664	2.27084	0.765229	1.41206	0.50216	2.55033	0.792209	1.65654	1.25122	2.12293	0.431068	0.886792	1.1426	-0.159039	0.183909	1.34487	-0.458011	1.48768	0.863435	0.0807628	0.930893	-0.0554857	-0.197766	1.14875	2.22704	1.08804	1.38732	2.58562	-1.40702	0.0785793	-1.51556	1.14547	0.493629	0.286012	2.00756	-1.38407	0.663447
0.118946	-1.06313	-0.440055	0.0855356	0.696646	-1.20242	-1.24997	-0.495321	-1.39781	0.22233	1.06617	1.00704	1.98199	2.29233	0.780836	1.42454	0.511682	2.5721	0.788377	1.63683	1.2636	2.12173	0.455538	0.896918	1.14577	-0.159753	0.184099	1.34467	-0.460343	1.51059	0.880868	0.0818947	0.93423	-0.0437558	-0.179531	1.14811	2.22962	1.10024	1.37308	2.58162	-1.3993	0.0740049	-1.51712	1.16306	0.496862	0.293122	2.01259	-1.38583	0.656172
0.123047	-1.05467	-0.423237	0.0896528	0.72306	-1.19296	-1.25091	-0.478966	-1.39728	0.221239	1.06027	1.01675	1.99732	2.31446	0.796737	1.43693	0.521091	2.59363	0.784765	1.61726	1.27747	2.11896	0.477723	0.907501	1.14919	-0.160623	0.184355	1.34449	-0.462321	1.53312	0.898226	0.0825809	0.937366	-0.0304412	-0.161321	1.14731	2.23321	1.11328	1.35881	2.57735	-1.39136	0.0696771	-1.51845	1.18082	0.499883	0.301407	2.01743	-1.38814	0.64856
0.127149	-1.04443	-0.405854	0.0947584	0.751397	-1.18364	-1.24923	-0.462502	-1.39664	0.220338	1.05413	1.02687	2.01235	2.33722	0.812777	1.44922	0.53035	2.61495	0.781341	1.59777	1.2928	2.11487	0.497155	0.918415	1.15285	-0.161533	0.184676	1.34435	-0.463917	1.55514	0.915483	0.0828462	0.940322	-0.0158126	-0.143121	1.14631	2.23801	1.12715	1.34459	2.57282	-1.38336	0.0655282	-1.51956	1.19859	0.502654	0.310806	2.02222	-1.39087	0.640655
0.13125	-1.03264	-0.387915	0.100719	0.781745	-1.17448	-1.24467	-0.445879	-1.39569	0.219654	1.04779	1.03736	2.02706	2.36056	0.82882	1.4614	0.539451	2.63605	0.778074	1.57827	1.30953	2.10975	0.513452	0.92955	1.15672	-0.162364	0.185054	1.34426	-0.465129	1.57657	0.93261	0.0827336	0.943128	-0.00019397	-0.124905	1.14507	2.24423	1.14179	1.33049	2.56805	-1.37544	0.061487	-1.52047	1.21621	0.505162	0.321233	2.02707	-1.39389	0.632499
0.135352	-1.01953	-0.369435	0.107357	0.814123	-1.16546	-1.23708	-0.429049	-1.39424	0.219217	1.04129	1.04822	2.04141	2.38441	0.844761	1.47346	0.548415	2.65697	0.774933	1.55871	1.32752	2.10386	0.526324	0.940805	1.16077	-0.163004	0.185473	1.3442	-0.465981	1.59735	0.949572	0.0823004	0.945821	0.0160581	-0.106644	1.14356	2.252	1.15709	1.3166	2.56305	-1.36776	0.0574821	-1.5212	1.23353	0.507417	0.332576	2.03207	-1.39704	0.62414
0.139453	-1.00539	-0.350433	0.114461	0.848485	-1.15652	-1.22638	-0.411972	-1.39209	0.21905	1.03468	1.0594	2.05537	2.40863	0.860527	1.48543	0.55729	2.67773	0.771894	1.53903	1.34658	2.09744	0.535583	0.952098	1.16497	-0.163357	0.18591	1.34417	-0.466524	1.61745	0.966328	0.081614	0.948445	0.0325776	-0.0883015	1.14178	2.26143	1.17289	1.303	2.55786	-1.36046	0.0534464	-1.52178	1.25037	0.50945	0.344693	2.03726	-1.40014	0.615627
0.143555	-0.990504	-0.330928	0.121785	0.884718	-1.14761	-1.2126	-0.394615	-1.38908	0.219173	1.02801	1.07089	2.06891	2.43304	0.876083	1.49733	0.566156	2.69837	0.768936	1.51916	1.3665	2.09068	0.541144	0.963362	1.16928	-0.163346	0.186337	1.34413	-0.466828	1.63691	0.982827	0.0807477	0.951042	0.049013	-0.0698403	1.13974	2.27256	1.18898	1.28976	2.55252	-1.35367	0.0493203	-1.52222	1.26654	0.511317	0.357414	2.04267	-1.40304	0.607012
0.147657	-0.975123	-0.31094	0.129064	0.922653	-1.13863	-1.19582	-0.376959	-1.38504	0.219604	1.02133	1.08265	2.08201	2.45744	0.891429	1.50919	0.575119	2.7189	0.766046	1.49908	1.38702	2.08372	0.543027	0.974544	1.17368	-0.162917	0.186718	1.34406	-0.466983	1.65577	0.999011	0.0797773	0.953651	0.0650507	-0.051223	1.13747	2.28535	1.20512	1.27691	2.54704	-1.34752	0.0450557	-1.52253	1.28189	0.513089	0.370545	2.04827	-1.40557	0.598349
0.151758	-0.959478	-0.290496	0.136018	0.96207	-1.12949	-1.17626	-0.358998	-1.37987	0.220354	1.01469	1.09466	2.09465	2.4816	0.906598	1.52104	0.584303	2.73936	0.763223	1.47876	1.40787	2.07659	0.541351	0.985608	1.17812	-0.162043	0.187014	1.34391	-0.467085	1.67411	1.01482	0.0787777	0.956304	0.0804369	-0.0324167	1.13504	2.29974	1.22105	1.2645	2.54148	-1.34209	0.040618	-1.52272	1.29629	0.514848	0.383872	2.05402	-1.40757	0.589694
0.15586	-0.943753	-0.269617	0.14236	1.00271	-1.12011	-1.15416	-0.340737	-1.37349	0.221431	1.00814	1.10689	2.10682	2.50527	0.921649	1.53292	0.593852	2.75973	0.760472	1.45817	1.4288	2.06927	0.536322	0.996525	1.18258	-0.160722	0.187184	1.34366	-0.467238	1.69202	1.03018	0.0778214	0.959025	0.0949945	-0.0133958	1.13251	2.31557	1.23653	1.25251	2.53585	-1.33746	0.0359885	-1.5228	1.30961	0.51668	0.397176	2.05983	-1.40892	0.581107
0.159962	-0.928078	-0.24833	0.147812	1.0443	-1.11038	-1.12984	-0.322197	-1.36588	0.222839	1.00173	1.11932	2.1185	2.52817	0.936661	1.54488	0.603913	2.78002	0.757813	1.43733	1.44958	2.06163	0.528225	1.00728	1.18703	-0.158974	0.187187	1.34326	-0.46754	1.70962	1.04504	0.0769765	0.961826	0.108635	0.00585476	1.12999	2.33264	1.25132	1.24092	2.5302	-1.33368	0.0311651	-1.52278	1.32178	0.518667	0.410239	2.0656	-1.40951	0.572643
0.164063	-0.912533	-0.226667	0.152106	1.08651	-1.10023	-1.10367	-0.303405	-1.35707	0.22458	0.995496	1.13193	2.12971	2.55006	0.951725	1.55697	0.614634	2.80019	0.755275	1.41621	1.47005	2.05348	0.517409	1.01786	1.19144	-0.156836	0.186981	1.34269	-0.468084	1.72698	1.05932	0.0763067	0.96471	0.121365	0.025338	1.12756	2.35071	1.2652	1.22968	2.52453	-1.33076	0.0261624	-1.52265	1.33275	0.520877	0.422865	2.07121	-1.40928	0.564357
0.168165	-0.897153	-0.204658	0.154998	1.12906	-1.0896	-1.07601	-0.284395	-1.34712	0.226653	0.989462	1.14468	2.14043	2.57069	0.966933	1.56922	0.626151	2.8202	0.752901	1.39484	1.4901	2.04457	0.504271	1.02826	1.19579	-0.154361	0.186532	1.34192	-0.468945	1.74418	1.07297	0.0758706	0.96767	0.13328	0.0450435	1.12533	2.36949	1.27805	1.21871	2.51888	-1.32871	0.0210109	-1.52242	1.34253	0.523363	0.434887	2.07655	-1.4082	0.556299
0.172266	-0.881932	-0.182342	0.156273	1.17163	-1.07846	-1.04724	-0.2652	-1.33614	0.229056	0.983649	1.15756	2.1507	2.58983	0.98237	1.58168	0.638579	2.84001	0.750743	1.37322	1.50973	2.03459	0.489238	1.03848	1.20008	-0.151608	0.18581	1.34094	-0.470182	1.76129	1.08596	0.0757221	0.970692	0.144559	0.0649473	1.12339	2.38869	1.28977	1.20794	2.51323	-1.32752	0.015755	-1.52209	1.35117	0.526151	0.44618	2.08146	-1.40628	0.548509
0.176368	-0.866844	-0.159761	0.155753	1.21393	-1.06679	-1.01771	-0.245848	-1.32424	0.231788	0.978066	1.17055	2.16052	2.60731	0.998108	1.5944	0.652004	2.85954	0.748859	1.35135	1.529	2.02319	0.472752	1.04852	1.2043	-0.148639	0.184793	1.33973	-0.471827	1.77831	1.09826	0.0759104	0.973752	0.155445	0.0850133	1.12183	2.408	1.30036	1.19729	2.50759	-1.32715	0.0104502	-1.52165	1.35876	0.52924	0.456675	2.08583	-1.40357	0.541019
0.180469	-0.851853	-0.136963	0.153303	1.25566	-1.05463	-0.987768	-0.226354	-1.31158	0.234847	0.972712	1.18361	2.16993	2.62299	1.0142	1.6074	0.66647	2.87872	0.747318	1.32924	1.54809	2.01003	0.455255	1.05838	1.20846	-0.145514	0.183469	1.3383	-0.473884	1.79523	1.10986	0.0764799	0.976825	0.166225	0.105195	1.12069	2.42711	1.30989	1.18668	2.50193	-1.32758	0.00515981	-1.52111	1.36544	0.532603	0.466363	2.08954	-1.40015	0.533845
0.184571	-0.836927	-0.114003	0.148831	1.29656	-1.04201	-0.957695	-0.206719	-1.2983	0.238235	0.967576	1.19674	2.17896	2.63679	1.03066	1.62071	0.681976	2.89747	0.746189	1.30689	1.56724	1.99479	0.43717	1.06807	1.21258	-0.142285	0.18184	1.33664	-0.476327	1.81201	1.12078	0.0774693	0.979886	0.177207	0.125438	1.12003	2.44576	1.31848	1.17606	2.49622	-1.32874	-4.9e-05	-1.52046	1.37139	0.536181	0.475294	2.09248	-1.39612	0.526991
0.188673	-0.822057	-0.0909399	0.142296	1.33638	-1.02902	-0.927742	-0.186923	-1.28456	0.241954	0.962637	1.2099	2.18763	2.64867	1.04749	1.63437	0.698468	2.91571	0.745546	1.28429	1.58678	1.97714	0.418897	1.07758	1.2167	-0.138996	0.179915	1.33477	-0.479096	1.82855	1.13106	0.0789112	0.982908	0.188689	0.145684	1.11985	2.46368	1.32633	1.16539	2.49043	-1.33058	-0.00510961	-1.5197	1.3768	0.539895	0.483579	2.09457	-1.39163	0.520442
0.192774	-0.807262	-0.0678391	0.133705	1.37488	-1.01574	-0.898109	-0.166924	-1.27049	0.246013	0.957866	1.22309	2.19598	2.65866	1.06466	1.64838	0.715838	2.93337	0.745457	1.26143	1.60707	1.95684	0.400799	1.08694	1.22086	-0.135678	0.177718	1.33268	-0.482098	1.84478	1.14076	0.0808301	0.98587	0.200942	0.165872	1.12015	2.48069	1.33367	1.15467	2.48451	-1.33303	-0.00995976	-1.51884	1.3819	0.543644	0.49138	2.09573	-1.3868	0.514173
0.196876	-0.792599	-0.0447691	0.123115	1.41186	-1.0023	-0.868951	-0.146658	-1.25621	0.250426	0.95323	1.23629	2.20404	2.66685	1.08212	1.66274	0.733923	2.95037	0.745991	1.23831	1.6285	1.93368	0.383196	1.09613	1.22511	-0.132351	0.175281	1.33039	-0.485208	1.86056	1.14996	0.083241	0.988758	0.214181	0.185941	1.1209	2.49662	1.34077	1.14391	2.47843	-1.33603	-0.0145457	-1.51787	1.3869	0.547314	0.498898	2.09593	-1.38178	0.508141
0.200977	-0.778165	-0.021802	0.110624	1.44712	-0.988818	-0.840381	-0.126047	-1.2418	0.255213	0.948693	1.24949	2.21184	2.67336	1.09979	1.67745	0.752511	2.96664	0.747206	1.21492	1.65147	1.90754	0.366369	1.10517	1.22949	-0.129024	0.172643	1.32791	-0.488273	1.8758	1.15874	0.0861469	0.991561	0.228553	0.205834	1.12204	2.5114	1.34786	1.13317	2.47213	-1.33948	-0.0188254	-1.51682	1.39203	0.55079	0.506359	2.09514	-1.37671	0.502296
0.205079	-0.764091	0.00099	0.096376	1.48049	-0.975416	-0.812478	-0.104994	-1.22735	0.260402	0.944221	1.26269	2.21941	2.67836	1.11758	1.6925	0.771347	2.98212	0.749157	1.19125	1.67634	1.87836	0.350553	1.11407	1.23407	-0.125701	0.169851	1.32525	-0.49112	1.89039	1.16723	0.0895373	0.994281	0.244125	0.225501	1.1235	2.52496	1.35519	1.12252	2.46558	-1.34332	-0.0227714	-1.51569	1.39748	0.553956	0.513997	2.09336	-1.37171	0.496579
0.209181	-0.750542	0.023535	0.0805453	1.51181	-0.962219	-0.785295	-0.0833997	-1.2129	0.266031	0.939782	1.27588	2.22676	2.68206	1.13537	1.70786	0.790145	2.99676	0.751889	1.1673	1.70341	1.84616	0.335942	1.12283	1.23888	-0.122378	0.166951	1.32241	-0.493562	1.90427	1.17552	0.0933859	0.996924	0.260876	0.244894	1.12521	2.53734	1.36293	1.11206	2.45876	-1.34744	-0.0263728	-1.51451	1.40341	0.556711	0.522037	2.09062	-1.36689	0.490929
0.213282	-0.737698	0.045765	0.063335	1.54098	-0.949337	-0.758863	-0.0611676	-1.1985	0.272143	0.935351	1.28907	2.23393	2.68467	1.15308	1.7235	0.808602	3.01049	0.755436	1.14308	1.73292	1.81101	0.322697	1.13146	1.24394	-0.119051	0.16399	1.31939	-0.495412	1.91742	1.18372	0.0976497	0.999506	0.278703	0.263974	1.1271	2.54859	1.37122	1.1019	2.45166	-1.35176	-0.0296358	-1.51329	1.40994	0.558971	0.530678	2.08694	-1.36233	0.485285
0.217384	-0.725746	0.067618	0.0449658	1.56789	-0.936866	-0.7332	-0.0382136	-1.18415	0.278791	0.930914	1.30225	2.24092	2.6864	1.17057	1.73936	0.826411	3.02328	0.759825	1.11862	1.76499	1.77309	0.310949	1.13998	1.24927	-0.115719	0.161006	1.31621	-0.496492	1.92986	1.19193	0.102269	1.00205	0.297424	0.282709	1.1291	2.55881	1.38011	1.09214	2.44427	-1.35617	-0.0325838	-1.51208	1.41712	0.560677	0.540082	2.08238	-1.35808	0.479593
0.221485	-0.714863	0.089037	0.0256677	1.59252	-0.924878	-0.708314	-0.0144779	-1.16987	0.28603	0.92647	1.31546	2.24775	2.68747	1.18777	1.75542	0.843278	3.03508	0.765074	1.09396	1.79967	1.73261	0.300802	1.14839	1.25483	-0.112385	0.158031	1.31286	-0.496645	1.94167	1.20026	0.107166	1.00459	0.316787	0.301073	1.13114	2.56816	1.38956	1.08289	2.43663	-1.36055	-0.0352564	-1.5109	1.42497	0.561798	0.550362	2.07703	-1.35417	0.473806
0.225587	-0.705199	0.109976	0.00567088	1.61487	-0.913424	-0.684209	0.010066	-1.15568	0.293921	0.92203	1.32868	2.25443	2.68806	1.20455	1.77162	0.858941	3.04585	0.771193	1.06913	1.83686	1.68985	0.29234	1.15672	1.26059	-0.109057	0.154366	1.30935	-0.49575	1.95298	1.20876	0.112252	1.00714	0.336493	0.319046	1.13319	2.57678	1.39949	1.07423	2.42876	-1.36477	-0.037708	-1.5098	1.43341	0.562337	0.561577	2.07095	-1.35062	0.467889
0.229688	-0.696867	0.1304	-0.0148037	1.635	-0.902527	-0.660881	0.0354027	-1.14158	0.302524	0.917624	1.34195	2.26098	2.68831	1.22085	1.78792	0.87318	3.05553	0.778185	1.04421	1.87636	1.64512	0.285632	1.16497	1.26647	-0.10575	0.150722	1.30569	-0.493728	1.96398	1.2175	0.117423	1.00976	0.356203	0.336614	1.13522	2.58487	1.40973	1.06622	2.42072	-1.36872	-0.0400044	-1.50879	1.44233	0.56233	0.573732	2.06426	-1.34739	0.461818
0.23379	-0.689929	0.150286	-0.0355514	1.65304	-0.892185	-0.63832	0.0614689	-1.1276	0.311894	0.913291	1.35528	2.26741	2.68833	1.23658	1.80427	0.885831	3.0641	0.786047	1.01927	1.9179	1.59878	0.280725	1.17317	1.27238	-0.102485	0.147099	1.3019	-0.490549	1.97489	1.2265	0.122571	1.01248	0.375562	0.353772	1.13721	2.59261	1.42007	1.05889	2.41256	-1.37226	-0.0422206	-1.50791	1.45156	0.561845	0.586781	2.05704	-1.34445	0.455584
0.237892	-0.684389	0.169628	-0.0563906	1.66921	-0.882374	-0.61651	0.0881511	-1.11375	0.322078	0.909088	1.36867	2.27373	2.68819	1.25167	1.82064	0.896795	3.07152	0.794773	0.99438	1.96108	1.55123	0.27765	1.18136	1.27819	-0.0992842	0.143488	1.29801	-0.48624	1.98598	1.23578	0.127586	1.01533	0.394218	0.37052	1.13917	2.6002	1.43027	1.05224	2.40435	-1.37524	-0.0444373	-1.50719	1.4609	0.560979	0.600631	2.0494	-1.34174	0.449187
0.241993	-0.68019	0.188431	-0.0771678	1.68377	-0.873045	-0.595422	0.115286	-1.10007	0.333111	0.90508	1.38215	2.27997	2.6879	1.26607	1.83699	0.906043	3.07775	0.804351	0.969639	2.00546	1.50287	0.276416	1.18957	1.28379	-0.0961736	0.139863	1.29405	-0.480879	1.99753	1.24533	0.132361	1.01834	0.411831	0.386868	1.14112	2.60781	1.44008	1.04625	2.39616	-1.37753	-0.0467375	-1.50661	1.47012	0.559858	0.615158	2.04144	-1.33921	0.442638
0.246095	-0.677217	0.206719	-0.0977598	1.69708	-0.864136	-0.575019	0.142667	-1.08658	0.345011	0.901341	1.39573	2.28615	2.68743	1.27971	1.85332	0.913613	3.08278	0.81477	0.945129	2.05057	1.45413	0.277003	1.19785	1.28906	-0.0931756	0.136191	1.29005	-0.474594	2.00982	1.25512	0.136801	1.02154	0.428095	0.402834	1.14307	2.61562	1.44929	1.04086	2.38804	-1.37899	-0.0492042	-1.50618	1.47897	0.558629	0.630212	2.03326	-1.33678	0.435956
0.250196	-0.675301	0.224531	-0.118074	1.70957	-0.855572	-0.55525	0.170049	-1.07331	0.357776	0.897947	1.40942	2.29229	2.68669	1.29256	1.8696	0.919609	3.0866	0.826015	0.920934	2.09588	1.40542	0.27936	1.20624	1.29391	-0.0903074	0.132432	1.28605	-0.467554	2.02312	1.26509	0.140826	1.02495	0.442749	0.418449	1.14505	2.62379	1.4577	1.03598	2.38006	-1.37949	-0.0519173	-1.50587	1.48724	0.557453	0.645634	2.02495	-1.33439	0.429162
0.254298	-0.674231	0.241919	-0.138049	1.72172	-0.847268	-0.536051	0.197164	-1.0603	0.371382	0.894975	1.42322	2.29842	2.68559	1.30459	1.88583	0.92419	3.08923	0.838072		2.14091	1.35717	0.283399	1.21481	1.29825	-0.0875781	0.128542	1.28211	-0.459956	2.03766	1.27519	0.144379	1.02858	0.455581	0.433751	1.14708	2.63246	1.4652	1.03151	2.37226	-1.37892	-0.0549525	-1.50562	1.49475	0.5565	0.661263	2.01658	-1.33196	0.422282
0.2584	-0.673768	0.258949	-0.157649	1.73405	-0.83914	-0.517348	0.223736	-1.04756	0.385778	0.892495	1.43714	2.30458	2.684	1.31576	1.90202	0.927559	3.0907	0.850927		2.18519	1.30977	0.288991	1.22361	1.30208	-0.0849858	0.124474	1.27827	-0.452012	2.05363	1.28535	0.147426	1.03243	0.466445	0.448794	1.14918	2.64175	1.47173	1.02734	2.36468	-1.37718	-0.0583798	-1.50538	1.50134	0.555941	0.676946	2.00823	-1.32943	0.415345
0.262501	-0.673662	0.275699	-0.176859	1.74714	-0.831105	-0.499057	0.249494	-1.03509	0.400893	0.890567	1.45119	2.31078	2.68177	1.32607	1.91818	0.929944	3.09111	0.864565		2.2283	1.26362	0.295962	1.23272	1.3054	-0.0825162	0.120183	1.27456	-0.443935	2.07116	1.29549	0.14996	1.0365	0.475256	0.46364	1.15135	2.65178	1.47731	1.02334	2.35733	-1.3742	-0.062263	-1.50505	1.50693	0.555941	0.692547	1.99995	-1.32675	0.408377
0.266603	-0.673668	0.292253	-0.195681	1.76156	-0.823084	-0.481089	0.274191	-1.02289	0.416631	0.889238	1.46536	2.31707	2.67876	1.33551	1.93432	0.931587	3.09054	0.878971		2.26992	1.21906	0.304095	1.24219	1.30831	-0.0801415	0.115633	1.27102	-0.435919	2.09032	1.30554	0.152002	1.04075	0.481999	0.478363	1.15357	2.66265	1.48205	1.0194	2.35023	-1.36994	-0.0666594	-1.50455	1.51153	0.556646	0.70795	1.99176	-1.32387	0.401405
0.270704	-0.673567	0.308701	-0.214128	1.77785	-0.815008	-0.463349	0.297618	-1.01094	0.432874	0.888539	1.47965	2.32345	2.67484	1.34409	1.95046	0.932722	3.08915	0.89413		2.30978	1.17639	0.313132	1.25208	1.31095	-0.0778205	0.110792	1.26768	-0.428131	2.1111	1.31543	0.153598	1.04516	0.486722	0.493044	1.15582	2.67443	1.48611	1.0154	2.34337	-1.36439	-0.0716205	-1.50376	1.5152	0.558186	0.723057	1.9837	-1.32075	0.394458
0.274806	-0.673176	0.325134	-0.232216	1.79655	-0.806815	-0.445739	0.319619	-0.999202	0.449492	0.88848	1.49407	2.32993	2.66989	1.35183	1.96659	0.933565	3.0871	0.910026		2.34774	1.13587	0.322781	1.26242	1.31351	-0.0755008	0.105639	1.26453	-0.420698	2.13343	1.32508	0.154817	1.04968	0.489542	0.507767	1.15804	2.6872	1.48973	1.01124	2.33676	-1.35756	-0.0771915	-1.50257	1.51809	0.560657	0.737795	1.97576	-1.31735	0.387565
0.278908	-0.672364	0.341639	-0.249958	1.81811	-0.798453	-0.428163	0.3401	-0.987646	0.466344	0.889055	1.50861	2.33653	2.66382	1.35879	1.98274	0.934298	3.08461	0.926643		2.38374	1.09773	0.332725	1.27326	1.31624	-0.0731214	0.100168	1.26158	-0.413697	2.15717	1.33445	0.155749	1.05424	0.490634	0.52262	1.16017	2.70103	1.49317	1.00685	2.33037	-1.34953	-0.0834125	-1.50089	1.52041	0.564124	0.752108	1.96796	-1.31366	0.38076
0.283009	-0.671054	0.358297	-0.267365	1.8429	-0.789877	-0.410519	0.359034	-0.976232	0.483282	0.890236	1.52327	2.34322	2.65659	1.36502	1.99889	0.935059	3.08192	0.943962		2.41783	1.06213	0.342632	1.28462	1.3194	-0.0706175	0.0943821	1.25878	-0.407156	2.18214	1.34347	0.156495	1.05878	0.490229	0.537686	1.16212	2.71595	1.49669	1.00217	2.32419	-1.34038	-0.0903182	-1.4986	1.52242	0.568615	0.765954	1.96028	-1.30966	0.374081
0.287111	-0.669231	0.375178	-0.284435	1.8712	-0.781051	-0.392708	0.376462	-0.964926	0.500164	0.891983	1.53804	2.34999	2.64815	1.37058	2.01504	0.935944	3.07927	0.961962		2.45017	1.02916	0.352176	1.29647	1.32328	-0.0679259	0.088299	1.25611	-0.401053	2.20811	1.35213	0.157166	1.06321	0.488603	0.553043	1.16382	2.732	1.50056	0.997162	2.3182	-1.33025	-0.0979381	-1.49563	1.52445	0.574117	0.779308	1.95271	-1.30534	0.367573
0.291212	-0.666936	0.39234	-0.301161	1.90319	-0.77194	-0.374623	0.392489	-0.953708	0.516858	0.894236	1.55291	2.35679	2.63853	1.37557	2.03117	0.937001	3.07693	0.980621		2.48096	0.998892	0.361046	1.30882	1.32816	-0.0649913	0.0819484	1.2535	-0.395324	2.23482	1.36038	0.157872	1.06743	0.486069	0.568756	1.16516	2.74922	1.50502	0.991819	2.31238	-1.3193	-0.106296	-1.49193	1.5268	0.580582	0.792151	1.94524	-1.30069	0.361288
0.295314	-0.664252	0.409828	-0.317524	1.9389	-0.762514	-0.356156	0.40727	-0.942577	0.533244	0.896928	1.56788	2.36359	2.62776	1.38007	2.04725	0.938236	3.07516	0.999913		2.51051	0.971342	0.368967	1.32162	1.33428	-0.0617727	0.0753708	1.25088	-0.389871	2.26198	1.36822	0.15872	1.07136	0.482965	0.584879	1.16605	2.76761	1.51025	0.986153	2.30671	-1.30772	-0.11541	-1.48746	1.52981	0.587925	0.804474	1.93784	-1.29571	0.355285
0.299416	-0.661301	0.427671	-0.3335	1.97828	-0.752744	-0.337188	0.421004	-0.931554	0.549227	0.899984	1.58293	2.37033	2.61589	1.38418	2.06325	0.939625	3.07423	1.01981		2.53914	0.946485	0.375716	1.33482	1.34183	-0.0582491	0.068615	1.24816	-0.384577	2.28934	1.37566	0.159805	1.07489	0.479639	0.60145	1.1664	2.78715	1.51637	0.980198	2.30118	-1.29574	-0.125289	-1.48221	1.53375	0.596033	0.816279	1.93054	-1.29041	0.349628
0.303517	-0.658218	0.445885	-0.34906	2.02116	-0.7426	-0.317599	0.43391	-0.920687	0.564735	0.903324	1.59803	2.37696	2.60303	1.38798	2.07913	0.941119	3.07436	1.04028		2.56724	0.924269	0.381134	1.34836	1.35095	-0.054424	0.0617356	1.24526	-0.379321	2.31662	1.38269	0.161207	1.07792	0.476439	0.618489	1.16612	2.80782	1.52342	0.974007	2.29578	-1.28359	-0.135936	-1.47621	1.53888	0.604769	0.827573	1.92333	-1.28478	0.344387
0.307619	-0.655138	0.464474	-0.364179	2.06727	-0.732057	-0.29726	0.446209	-0.91005	0.579721	0.906872	1.61317	2.3834	2.58925	1.39156	2.09485	0.942657	3.07576	1.0613		2.59514	0.904622	0.38514	1.36216	1.36166	-0.0503281	0.0547898	1.2421	-0.373991	2.3436	1.38934	0.162987	1.08037	0.473693	0.636004	1.16516	2.82958	1.53137	0.967648	2.2905	-1.27152	-0.14734	-1.46951	1.54536	0.613984	0.838378	1.91623	-1.27884	0.339634
0.31172	-0.652177	0.483434	-0.378836	2.11629	-0.721089	-0.276046	0.458111	-0.899741	0.594166	0.91055	1.6283	2.38961	2.57469	1.395	2.11036	0.944178	3.07858	1.08283		2.62321	0.88746	0.387738	1.37614	1.37394	-0.0460195	0.0478333	1.2386	-0.368496	2.37005	1.39566	0.165186	1.08216	0.4717	0.653988	1.16347	2.85232	1.54013	0.9612	2.28533	-1.25978	-0.159479	-1.46218	1.55328	0.623524	0.848729	1.90928	-1.2726	0.335438
0.315822	-0.649414	0.502752	-0.393021	2.16783	-0.709678	-0.253834	0.469792	-0.889871	0.608077	0.91429	1.6434	2.39554	2.55945	1.39835	2.12564	0.94563	3.08294	1.10484		2.65175	0.872703	0.389016	1.39023	1.38764	-0.0415813	0.0409174	1.2347	-0.362778	2.39583	1.40166	0.167819	1.08323	0.47071	0.672426	1.16104	2.87597	1.54953	0.95475	2.28026	-1.24862	-0.172313	-1.45431	1.56266	0.633239	0.858676	1.90253	-1.26608	0.331864
0.319924	-0.646881	0.522416	-0.406737	2.2215	-0.697813	-0.230519	0.481381	-0.880564	0.621483	0.918029	1.65841	2.40113	2.54366	1.40167	2.14064	0.946975	3.08892	1.1273		2.681	0.860275	0.389145	1.40436	1.40257	-0.037118	0.0340856	1.23034	-0.356818	2.4208	1.40741	0.170883	1.08353	0.47092	0.691295	1.15787	2.90037	1.55937	0.948388	2.27526	-1.23828	-0.18578	-1.44599	1.5734	0.642994	0.868288	1.89603	-1.25931	0.328965
0.324025	-0.644552	0.542413	-0.420003	2.27691	-0.685498	-0.206018	0.492953	-0.871941	0.63443	0.921715	1.67329	2.40637	2.52745	1.40498	2.15535	0.948197	3.09654	1.15018		2.71117	0.850119	0.388368	1.41847	1.41843	-0.0327483	0.0273705	1.2255	-0.350636	2.44487	1.41295	0.174352	1.08305	0.472461	0.710571	1.15399	2.92539	1.56943	0.942202	2.27034	-1.22898	-0.199796	-1.43732	1.58535	0.652675	0.877652	1.88985	-1.2523	0.326784
0.328127	-0.642339	0.562735	-0.432854	2.33368	-0.67275	-0.180281	0.504522	-0.864112	0.646976	0.925305	1.688	2.41123	2.51095	1.40831	2.16975	0.949297	3.10575	1.17344		2.74237	0.842194	0.386986	1.43249	1.43491	-0.0285988	0.0207919	1.22019	-0.344288	2.46798	1.41834	0.178182	1.08178	0.475397	0.730235	1.14948	2.95084	1.57947	0.936276	2.26545	-1.2209	-0.21425	-1.42841	1.59829	0.662195	0.886872	1.88407	-1.24511	0.325346
0.332228	-0.640095	0.583381	-0.445342	2.39152	-0.659607	-0.153303	0.516043	-0.857165	0.659184	0.928766	1.70248	2.41572	2.49428	1.41167	2.18384	0.950293	3.11651	1.19707		2.77466	0.836483	0.385339	1.44639	1.45166	-0.024795	0.0143555	1.21442	-0.337861	2.49011	1.42362	0.182314	1.07977	0.479719	0.750271	1.14442	2.97653	1.58929	0.930681	2.26058	-1.21419	-0.228998	-1.41935	1.61191	0.671496	0.896064	1.87876	-1.23776	0.324656
0.33633	-0.63762	0.604356	-0.45753	2.45018	-0.646127	-0.125127	0.527417	-0.851159	0.671118	0.932075	1.71669	2.41985	2.47759	1.41506	2.19762	0.951217	3.12867	1.22104		2.80801	0.832985	0.383784	1.46013	1.46835	-0.0214543	0.0080525	1.20823	-0.331462	2.51127	1.42883	0.18668	1.07706	0.485353	0.770676	1.13893	3.00225	1.59871	0.92548	2.25567	-1.20896	-0.243866	-1.41022	1.62592	0.680554	0.905356	1.87399	-1.23033	0.324704
0.340432	-0.634675	0.625672	-0.469488	2.5095	-0.632389	-0.0958501	0.538503	-0.846115	0.682831	0.935219	1.73058	2.42363	2.46102	1.41849	2.21113	0.952104	3.14211	1.24534		2.84238	0.831714	0.382669	1.47368	1.48465	-0.0186786	0.00186011	1.20168	-0.325204	2.53147	1.43402	0.191204	1.07375	0.492163	0.791455	1.13312	3.02781	1.60758	0.920715	2.25071	-1.20527	-0.258646	-1.40109	1.63996	0.689371	0.914877	1.86984	-1.22285	0.325459
0.344533	-0.630994	0.647345	-0.481289	2.56941	-0.618491	-0.065624	0.54913	-0.842019	0.694366	0.938196	1.74413	2.42712	2.44472	1.42197	2.22438	0.952985	3.15664	1.26995		2.87765	0.832691	0.382313	1.48703	1.50031	-0.0165482	-0.00425674	1.19486	-0.319197	2.55074	1.43919	0.195804	1.06994	0.499958	0.81263	1.12714	3.05298	1.61583	0.916413	2.24565	-1.20312	-0.273099	-1.392	1.65373	0.697976	0.924749	1.86635	-1.21542	0.326878
0.348635	-0.626309	0.669394	-0.493003	2.62991	-0.604549	-0.0346517	0.559116	-0.838817	0.705745	0.941015	1.75732	2.43035	2.42883	1.42551	2.23741	0.953884	3.17206	1.29487		2.91369	0.835933	0.382982	1.50017	1.51515	-0.0151183	-0.0103434	1.18785	-0.31353	2.56913	1.44438	0.200402	1.06576	0.508507	0.834228	1.12113	3.07758	1.62345	0.91258	2.24045	-1.20248	-0.286959	-1.383	1.6669	0.706415	0.935083	1.86358	-1.20809	0.328901
0.352736	-0.620362	0.691837	-0.504687	2.69107	-0.590688	-0.00317931	0.568286	-0.836419	0.716967	0.943695	1.77012	2.43338	2.41352	1.42913	2.25026	0.954808	3.18816	1.32009		2.95035	0.841443	0.38487	1.51306	1.52905	-0.0144157	-0.0164527	1.18073	-0.308266	2.58668	1.44955	0.204921	1.06134	0.517547	0.856291	1.11524	3.10143	1.63046	0.909199	2.23507	-1.20324	-0.29994	-1.37408	1.6792	0.714751	0.945965	1.86155	-1.20095	0.33146
0.356838	-0.612931	0.714685	-0.516383	2.75302	-0.57704	0.0285154	0.576484	-0.834714	0.72801	0.946265	1.78255	2.43625	2.39893	1.43289	2.26298	0.955746	3.20469	1.34562		2.98749	0.849195	0.388086	1.5257	1.542	-0.0144386	-0.0226415	1.1736	-0.303426	2.60346	1.4547	0.209289	1.05683	0.526794	0.878861	1.10959	3.12438	1.63695	0.906236	2.2295	-1.20527	-0.311748	-1.36528	1.69041	0.723048	0.957456	1.86027	-1.19408	0.334482
0.360939	-0.603842	0.737941	-0.528113	2.81594	-0.563733	0.0601362	0.583589	-0.83357	0.738824	0.948767	1.79459	2.43904	2.38521	1.43683	2.2756	0.956672	3.22143	1.37146		3.02498	0.859127	0.392648	1.53806	1.55409	-0.0151574	-0.0289679	1.16653	-0.29899	2.61952	1.45978	0.213444	1.05238	0.535958	0.901986	1.1043	3.14632	1.64305	0.903635	2.22372	-1.2084	-0.322086	-1.35657	1.70037	0.731369	0.969581	1.85973	-1.18757	0.337888
0.365041	-0.592985	0.761593	-0.539874	2.88001	-0.550885	0.0913844	0.589526	-0.832851	0.749338	0.951256	1.80628	2.44178	2.37248	1.44101	2.28818	0.957541	3.23812	1.39764		3.06271	0.87113	0.398478	1.55011	1.56548	-0.0165175	-0.0354877	1.15959	-0.29489	2.63492	1.46474	0.217331	1.04812	0.544749	0.925709	1.09946	3.16715	1.64891	0.901324	2.21771	-1.21242	-0.330678	-1.34796	1.70897	0.739769	0.982326	1.85992	-1.18148	0.341597
0.369143	-0.580321	0.785616	-0.551638	2.94542	-0.538596	0.121974	0.594269	-0.832426	0.759459	0.953794	1.81764	2.44455	2.36087	1.44552	2.30072	0.958303	3.25453	1.42418		3.10063	0.885038	0.40541	1.5618	1.57639	-0.0184431	-0.042252	1.15281	-0.291015	2.64976	1.4695	0.220908	1.0442	0.552889	0.950066	1.09513	3.18684	1.65468	0.899215	2.2115	-1.21714	-0.337272	-1.33943	1.71614	0.748288	0.995643	1.86079	-1.17589	0.345527
0.373244	-0.565884	0.809968	-0.563356	3.01233	-0.526939	0.151648	0.597847	-0.83218	0.769085	0.95646	1.82868	2.44738	2.35044	1.45044	2.31327	0.958902	3.27042	1.4511		3.13869	0.900629	0.4132	1.57311	1.58712	-0.0208421	-0.0493047	1.14621	-0.287214	2.6641	1.47399	0.224146	1.04071	0.560117	0.975082	1.09135	3.20537	1.66054	0.897212	2.2051	-1.22231	-0.341664	-1.33098	1.7219	0.756946	1.00945	1.86228	-1.17087	0.349597
0.377346	-0.549782	0.83459	-0.574955	3.08088	-0.515956	0.180186	0.600338	-0.832024	0.778101	0.959338	1.83944	2.45034	2.34125	1.45583	2.32582	0.959293	3.28555	1.47844		3.1769	0.917622	0.421541	1.58398	1.59796	-0.0236116	-0.0566818	1.1398	-0.283306	2.67805	1.47812	0.227027	1.03777	0.566199	1.00076	1.08813	3.22275	1.66662	0.89521	2.19855	-1.22775	-0.343707	-1.32259	1.72629	0.765745	1.02362	1.86432	-1.16644	0.353719
0.381447	-0.532181	0.85941	-0.586353	3.15112	-0.505655	0.207417	0.60186	-0.831896	0.786397	0.962523	1.84994	2.45346	2.33327	1.46177	2.33839	0.959442	3.2997	1.50624		3.2153	0.935684	0.430083	1.59439	1.60925	-0.0266441	-0.0644102	1.13355	-0.279089	2.6917	1.48182	0.229547	1.03542	0.570929	1.02711	1.08542	3.23903	1.67304	0.893104	2.19188	-1.23325	-0.343322	-1.31428	1.72939	0.774668	1.03802	1.86681	-1.16263	0.357806
0.385549	-0.513298	0.884346	-0.597456	3.2231	-0.496004	0.233222	0.602567	-0.831763	0.79387	0.966112	1.86019	2.45679	2.32647	1.46833	2.35097	0.95934	3.31267	1.53454		3.25395	0.954439	0.438459	1.60428	1.62128	-0.0298324	-0.072508	1.12741	-0.274355	2.70519	1.48499	0.231719	1.03372	0.574134	1.05408	1.08319	3.25428	1.6799	0.890789	2.18514	-1.23866	-0.340507	-1.30603	1.73132	0.78368	1.0525	1.86967	-1.15946	0.361765
0.389651	-0.493381	0.909309	-0.608174	3.29676	-0.486937	0.257534	0.602634	-0.831626	0.800435	0.970208	1.87021	2.46037	2.32075	1.47555	2.36353	0.959004	3.32427	1.5634		3.29293	0.973481	0.446301	1.61365	1.63432	-0.0330745	-0.0809854	1.12131	-0.268899	2.71861	1.48759	0.233567	1.03268	0.575682	1.08164	1.08135	3.26857	1.68724	0.88817	2.1784	-1.24385	-0.33534	-1.29785	1.7322	0.792731	1.06691	1.87279	-1.15689	0.3655
0.393752	-0.472688	0.934208	-0.618423	3.37202	-0.478354	0.280334	0.602245	-0.831506	0.806033	0.974908	1.88	2.46424	2.31596	1.48345	2.37605	0.958481	3.33435	1.59285		3.33234	0.992393	0.453273	1.62249	1.64859	-0.0362779	-0.0898459	1.11517	-0.262536	2.7321	1.48953	0.235131	1.03228	0.57548	1.10973	1.07981	3.282	1.69507	0.885162	2.17169	-1.24873	-0.32798	-1.28977	1.73217	0.801764	1.0811	1.87604	-1.15489	0.368912
0.397854	-0.451473	0.958958	-0.628138	3.44874	-0.47013	0.301647	0.601582	-0.831443	0.810636	0.980304	1.88955	2.46843	2.31191	1.49204	2.38849	0.957846	3.34279	1.62297		3.37227	1.01076	0.459079	1.63081	1.66424	-0.0393623	-0.099088	1.10892	-0.255109	2.74576	1.49079	0.236463	1.03248	0.573484	1.13827	1.07847	3.29466	1.70338	0.881696	2.16509	-1.25325	-0.318658	-1.28177	1.73137	0.810717	1.09493	1.87931	-1.1534	0.3719
0.401955	-0.42996	0.983483	-0.637275	3.52675	-0.462117	0.321532	0.600818	-0.83148	0.814254	0.986479	1.89883	2.47295	2.3084	1.5013	2.40083	0.957199	3.3495	1.6538		3.41283	1.02819	0.463491	1.63863	1.68137	-0.042261	-0.108707	1.10246	-0.246496	2.7597	1.49134	0.237627	1.03322	0.569696	1.16717	1.07722	3.30663	1.71211	0.877723	2.15863	-1.25742	-0.30767	-1.2739	1.72991	0.819529	1.10832	1.88247	-1.15234	0.374366
0.406057	-0.408331	1.00772	-0.645817	3.60585	-0.454159	0.340075	0.600104	-0.831657	0.816934	0.993498	1.90781	2.47781	2.30517	1.51119	2.41302	0.956657	3.35443	1.68538		3.4541	1.04433	0.466351	1.64601	1.70001	-0.0449224	-0.118695	1.0957	-0.236622	2.77399	1.49116	0.238695	1.03442	0.564176	1.19634	1.07597	3.318	1.72118	0.873211	2.15235	-1.26124	-0.295364	-1.26614	1.72792	0.828148	1.1212	1.88538	-1.15162	0.376219
0.410158	-0.386715	1.03163	-0.653777	3.68584	-0.446101	0.357381	0.59957	-0.832	0.818768	1.00141	1.91647	2.48301	2.30199	1.52165	2.42501	0.95634	3.35757	1.71776		3.49615	1.05888	0.467585	1.65303	1.72013	-0.0473092	-0.129045	1.08857	-0.225457	2.78869	1.49028	0.239746	1.03599	0.557037	1.22569	1.07463	3.32883	1.7305	0.868157	2.14628	-1.26478	-0.282117	-1.25853	1.72551	0.83653	1.13354	1.88793	-1.15114	0.377377
0.41426	-0.365177	1.05518	-0.661198	3.76656	-0.437796	0.373561	0.599316	-0.832507	0.819881	1.01025	1.92475	2.48853	2.29859	1.53263	2.43679	0.956367	3.35897	1.75098		3.53906	1.07161	0.467194	1.65976	1.74168	-0.049398	-0.139749	1.08101	-0.213018	2.80384	1.48872	0.240863	1.03783	0.54845	1.25513	1.07312	3.33919	1.73997	0.862575	2.14044	-1.2681	-0.268325	-1.25106	1.72274	0.844646	1.14536	1.88997	-1.15078	0.377779
0.418362	-0.343718	1.07838	-0.668149	3.84783	-0.429115	0.388733	0.599419	-0.833146	0.820435	1.02001	1.93262	2.49431	2.29477	1.54405	2.44831	0.956836	3.35869	1.78507		3.58286	1.08235	0.46526	1.6663	1.76454	-0.0511776	-0.150797	1.07297	-0.199371	2.81942	1.48652	0.242129	1.03983	0.538645	1.28459	1.07141	3.34913	1.74948	0.856506	2.13482	-1.27129	-0.254375	-1.24374	1.71971	0.852482	1.15671	1.8914	-1.15045	0.377383
0.422463	-0.322275	1.10124	-0.67472	3.92955	-0.419959	0.403017	0.599926	-0.833845	0.820616	1.03068	1.94005	2.50031	2.29032	1.55582	2.45955	0.957821	3.35686	1.82004		3.62758	1.09101	0.461926	1.67276	1.7886	-0.0526479	-0.16218	1.06442	-0.184621	2.83542	1.48373	0.243621	1.0419	0.527902	1.31399	1.06946	3.35871	1.75895	0.850009	2.12943	-1.27442	-0.240636	-1.23659	1.71646	0.860037	1.16769	1.89208	-1.15004	0.376174
0.426565	-0.300731	1.12381	-0.681014	4.01162	-0.410259	0.416528	0.600866	-0.834496	0.820628	1.04223	1.94699	2.50645	2.28508	1.56788	2.4705	0.959353	3.35362	1.85591		3.67325	1.09756	0.457388	1.67924	1.81373	-0.0538177	-0.252059	1.05535	-0.168914	2.85177	1.48043	0.245413	1.04394	0.51655	1.34329	1.06728	3.36797	1.76827	0.843164	2.12425	-1.27757	-0.227438	-1.22958	1.71307	0.867325	1.17841	1.89193	-1.14947	0.374162
0.430666	-0.278926	1.14613	-0.687144	4.09404	-0.399982	0.429383	0.602245	-0.834952	0.82068	1.05459	1.95342	2.51264	2.27897	1.58013	2.48112	0.961424	3.34913	1.89267		3.71986	1.10205	0.45188	1.68585	1.83981	-0.0547027	-0.265994	1.04578	-0.152424	2.86838	1.47666	0.247568	1.04588	0.504953	1.37244	1.0649	3.37698	1.77737	0.836064	2.11925	-1.2808	-0.215059	-1.22273	1.70955	0.874372	1.189	1.89086	-1.14866	0.371391
0.434768	-0.256669	1.16828	-0.693216	4.17681	-0.389135	0.441693	0.604056	-0.835036	0.820978	1.0677	1.95934	2.51877	2.27193	1.59253	2.49143	0.963977	3.34357	1.93032		3.76739	1.10454	0.445652	1.69266	1.86673	-0.0553233	-0.280465	1.03574	-0.13535	2.88516	1.47251	0.250139	1.04763	0.493498	1.4014	1.06236	3.38578	1.78617	0.828813	2.11441	-1.28413	-0.203722	-1.21601	1.70596	0.881208	1.19961	1.88882	-1.14756	0.367927
0.43887	-0.233757	1.19034	-0.699329	4.26001	-0.377755	0.453571	0.606275	-0.834545	0.821708	1.08146	1.96474	2.52474	2.26397	1.60501	2.50141	0.966908	3.33713	1.96882		3.81583	1.10516	0.438956	1.69974	1.8944	-0.0557021	-0.295444	1.02529	-0.117907	2.902	1.46805	0.253164	1.04915	0.48258	1.43017	1.05973	3.39444	1.79461	0.821522	2.1097	-1.28758	-0.193586	-1.20941	1.70233	0.887869	1.21038	1.88576	-1.14612	0.363861
0.442971	-0.209993	1.21239	-0.705563	4.34376	-0.365914	0.46513	0.608868	-0.833266	0.823026	1.09578	1.96963	2.53043	2.25517	1.61752	2.51105	0.970075	3.32998	2.00815		3.86511	1.10405	0.432028	1.70714	1.92271	-0.0558616	-0.310892	1.0145	-0.100322	2.91876	1.46334	0.256671	1.05039	0.472582	1.45872	1.05707	3.40304	1.80265	0.814305	2.10508	-1.29114	-0.184745	-1.20292	1.69868	0.89439	1.22142	1.88169	-1.14435	0.359303
0.447073	-0.185197	1.23452	-0.711973	4.42821	-0.353706	0.476481	0.611788	-0.830981	0.82505	1.11057	1.97404	2.53573	2.24564	1.63002	2.52035	0.973301	3.32229	2.04828		3.91519	1.10134	0.425076	1.71488	1.95161	-0.0558217	-0.326757	1.00346	-0.0828222	2.93536	1.45846	0.260675	1.05132	0.463856	1.48705	1.05448	3.41165	1.81022	0.80727	2.10053	-1.29477	-0.177237	-1.19651	1.69503	0.900799	1.23284	1.87664	-1.14224	0.354372
0.451174	-0.159225	1.25681	-0.718589	4.51352	-0.341242	0.487737	0.614977	-0.827484	0.827848	1.12573	1.978	2.54056	2.23553	1.64248	2.52932	0.976391	3.3142	2.08916		3.96598	1.09719	0.418262	1.72294	1.98102	-0.0555975	-0.342974	0.992251	-0.0656348	2.95167	1.45345	0.265179	1.05193	0.456707	1.51513	1.05202	3.42036	1.8173	0.80052	2.09603	-1.29842	-0.171041	-1.19014	1.69138	0.907118	1.24471	1.87066	-1.13981	0.349189
0.455276	-0.131979	1.27932	-0.725414	4.5999	-0.328639	0.499007	0.618363	-0.822591	0.831436	1.14119	1.98154	2.54481	2.22502	1.65485	2.53792	0.97914	3.30584	2.13075		4.0174	1.09174	0.411702	1.73131	2.01085	-0.0551973	-0.359468	0.980977	-0.0489786	2.96762	1.44837	0.270176	1.05221	0.451376	1.54294	1.04978	3.42926	1.82383	0.794148	2.09155	-1.30202	-0.166092	-1.1838	1.68776	0.913357	1.25706	1.86384	-1.1371	0.343872
0.459377	-0.103414	1.30213	-0.732427	4.68752	-0.316011	0.510395	0.621862	-0.816152	0.835776	1.15687	1.98471	2.54845	2.21432	1.66709	2.54617	0.981349	3.29729	2.173		4.06933	1.08512	0.405455	1.73991	2.04105	-0.054621	-0.376155	0.96973	-0.0330611	2.98313	1.44328	0.275651	1.05216	0.448026	1.57045	1.04782	3.4384	1.8298	0.788231	2.0871	-1.3055	-0.162286	-1.17746	1.68413	0.919513	1.2699	1.85629	-1.13414	0.338521
0.463479	-0.0735424	1.32527	-0.739582	4.77659	-0.303462	0.522	0.625376	-0.808062	0.840777	1.17271	1.98754	2.55142	2.2036	1.67918	2.55402	0.98284	3.28863	2.21585		4.12167	1.07745	0.399526	1.74867	2.07149	-0.0538598	-0.392945	0.958599	-0.0180746	2.99816	1.43821	0.281583	1.0518	0.446737	1.5976	1.04617	3.44787	1.83515	0.782831	2.08267	-1.30881	-0.15949	-1.17108	1.6805	0.925572	1.2832	1.84816	-1.13099	0.333222
0.467581	-0.0424378	1.3488	-0.746824	4.86728	-0.291073	0.53391	0.628793	-0.798261	0.846301	1.18868	1.99007	2.55371	2.19304	1.69105	2.56147	0.983467	3.2799	2.25927		4.17428	1.06885	0.393867	1.7575	2.10209	-0.052896	-0.409749	0.947661	-0.00419389	3.01266	1.43321	0.287944	1.05113	0.4475	1.62434	1.04488	3.4577	1.83986	0.777993	2.07826	-1.31187	-0.157552	-1.16464	1.67681	0.931509	1.29689	1.8396	-1.12769	0.328033
0.471682	-0.0102286	1.37271	-0.754086	4.95975	-0.2789	0.546195	0.631992	-0.786749	0.852173	1.20475	1.99233	2.55533	2.18279	1.70264	2.56847	0.983126	3.27114	2.30319		4.22704	1.05945	0.388388	1.76628	2.13272	-0.0517047	-0.426477	0.936982	0.00842598	3.02663	1.4283	0.294706	1.05016	0.450221	1.6506	1.04393	3.46791	1.84391	0.773742	2.07389	-1.31467	-0.156306	-1.15812	1.67304	0.937289	1.31087	1.83076	-1.12429	0.322989
0.475784	0.0229049	1.39703	-0.761305	5.05411	-0.266965	0.558912	0.634841	-0.77358	0.858197	1.22093	1.99434	2.55631	2.17294	1.71386	2.575	0.981764	3.26236	2.34756		4.27981	1.0494	0.382959	1.77492	2.16323	-0.050255	-0.443048	0.926609	0.0196512	3.04005	1.42351	0.301836	1.0489	0.454729	1.67628	1.04333	3.47848	1.84731	0.770088	2.06959	-1.31719	-0.155583	-1.15151	1.66912	0.942875	1.32505	1.82181	-1.12081	0.3181
0.479885	0.0567393	1.42173	-0.768423	5.15048	-0.255256	0.572094	0.637206	-0.758866	0.864163	1.23724	1.9961	2.55672	2.16354	1.72463	2.58102	0.979381	3.25359	2.39234		4.33246	1.03886	0.37743	1.7833	2.1935	-0.0485138	-0.45939	0.91657	0.0293706	3.05294	1.41887	0.309299	1.04737	0.460786	1.70132	1.04305	3.48936	1.85005	0.76702	2.06538	-1.31944	-0.155214	-1.14481	1.665	0.948227	1.33929	1.81288	-1.11729	0.313355
0.483987	0.0910173	1.4468	-0.7754	5.24893	-0.243725	0.585752	0.638953	-0.74277	0.86987	1.25371	1.99761	2.55662	2.15459	1.73483	2.58649	0.976032	3.24485	2.43746		4.38486	1.02802	0.371638	1.79132	2.2234	-0.0464489	-0.475444	0.906877	0.0374973	3.06531	1.41437	0.317057	1.04556	0.468104	1.72563	1.04304	3.50049	1.85217	0.764516	2.06129	-1.32147	-0.155035	-1.13801	1.66061	0.953314	1.35346	1.80412	-1.11372	0.308729
0.488089	0.125458	1.4722	-0.782214	5.34948	-0.232294	0.599873	0.639959	-0.725504	0.875139	1.27039	1.99884	2.5561	2.14604	1.74434	2.59139	0.971825	3.23617	2.48287		4.43689	1.01711	0.36543	1.7989	2.2528	-0.0440326	-0.491164	0.897519	0.04397	3.07717	1.41004	0.325071	1.04347	0.476363	1.74914	1.04327	3.51174	1.85373	0.762538	2.05736	-1.32334	-0.154888	-1.13114	1.6559	0.958112	1.36743	1.79563	-1.1101	0.304186
0.49219	0.159771	1.49789	-0.788869	5.45216	-0.220855	0.614417	0.640113	-0.707321	0.879827	1.28734	1.99978	2.55525	2.1378	1.75302	2.59567	0.966913	3.22761	2.52852		4.48841	1.00639	0.35867	1.80596	2.28162	-0.0412461	-0.506523	0.888473	0.0487553	3.08856	1.40586	0.333297	1.04111	0.485229	1.7718	1.04369	3.52297	1.85481	0.761036	2.05362	-1.32515	-0.154628	-1.12422	1.65081	0.962612	1.38109	1.78747	-1.10641	0.299693
0.496292	0.193663	1.52383	-0.795389	5.55693	-0.209283	0.629316	0.639325	-0.688503	0.883836	1.30465	2.00039	2.55417	2.12972	1.76073	2.59933	0.961486	3.21921	2.57434		4.53931	0.996119	0.351258	1.81246	2.30981	-0.0380817	-0.521505	0.879698	0.0518492	3.0995	1.40184	0.341688	1.03846	0.494373	1.79356	1.04426	3.53404	1.85553	0.759952	2.0501	-1.32699	-0.154117	-1.11729	1.64528	0.966821	1.3943	1.77969	-1.1026	0.295223
0.500393	0.226858	1.54995	-0.801823	5.66375	-0.197442	0.644474	0.637533	-0.669355	0.887126	1.32238	2.00062	2.55297	2.12165	1.76735	2.60234	0.955761	3.21106	2.62028		4.58947	0.986578	0.343142	1.81836	2.33734	-0.0345457	-0.536111	0.871145	0.0532804	3.11003	1.39795	0.350192	1.03553	0.50349	1.81441	1.04495	3.54477	1.85602	0.759223	2.04685	-1.32898	-0.153235	-1.1104	1.63929	0.970767	1.40697	1.77229	-1.09862	0.290762
0.504495	0.259102	1.57621	-0.808239	5.77256	-0.185197	0.65977	0.634707	-0.650189	0.889715	1.34062	2.00044	2.55173	2.11341	1.77274	2.6047	0.949969	3.20325	2.66627		4.63876	0.978037	0.334327	1.82365	2.36425	-0.0306588	-0.550353	0.862757	0.0531118	3.12021	1.39418	0.358752	1.03229	0.512309	1.83436	1.04577	3.55499	1.85643	0.758778	2.04389	-1.33122	-0.15187	-1.10358	1.63282	0.974495	1.419	1.76525	-1.0944	0.286318
0.508596	0.290179	1.60255	-0.814716	5.88327	-0.172422	0.675055	0.630849	-0.631318	0.891678	1.35945	1.9998	2.55055	2.10482	1.77679	2.60643	0.944347	3.19584	2.71227		4.68707	0.970741	0.324883	1.82835	2.39061	-0.0264563	-0.564251	0.854477	0.0514428	3.13008	1.39051	0.367308	1.02876	0.520608	1.85344	1.04671	3.56457	1.85696	0.758545	2.04126	-1.33381	-0.14993	-1.0969	1.62586	0.978065	1.43031	1.75851	-1.08988	0.28192
0.512698	0.319921	1.62894	-0.821339	5.99578	-0.159012	0.690157	0.625998	-0.613038	0.893141	1.37895	1.99866	2.54951	2.0957	1.77941	2.60755	0.939117	3.18893	2.75821		4.73427	0.964886	0.314946	1.83248	2.41651	-0.0219859	-0.577833	0.846249	0.0484104	3.13972	1.38693	0.375795	1.02492	0.528219	1.87171	1.04781	3.57336	1.85777	0.758454	2.03896	-1.33683	-0.147335	-1.0904	1.61843	0.98155	1.44082	1.752	-1.08497	0.277622
0.5168	0.348214	1.65534	-0.828191	6.10998	-0.144893	0.704887	0.620227	-0.595625	0.894275	1.39919	1.99701	2.54867	2.08594	1.78052	2.60811	0.934484	3.18256	2.80404		4.78024	0.960606	0.304714	1.8361	2.4421	-0.0173055	-0.591129	0.838022	0.0441881	3.14922	1.3834	0.384148	1.02077	0.535032	1.88925	1.04912	3.58128	1.85906	0.75843	2.03703	-1.34033	-0.144028	-1.08411	1.61055	0.98503	1.45048	1.74561	-1.07962	0.273499
0.520901	0.375007	1.68171	-0.835346	6.22577	-0.130024	0.719047	0.61364	-0.579317	0.895277	1.42023	1.99482	2.54809	2.07542	1.78009	2.60814	0.930619	3.17678	2.84973		4.82485	0.957958	0.294442	1.83926	2.46752	-0.012479	-0.604166	0.829757	0.0389846	3.15867	1.37991	0.3923	1.01632	0.540995	1.90612	1.05073	3.58825	1.861	0.758403	2.03546	-1.34432	-0.139972	-1.07807	1.60228	0.988583	1.45924	1.73926	-1.07376	0.269642
0.525003	0.400315	1.70805	-0.842858	6.34303	-0.114406	0.732436	0.606372	-0.564314	0.896362	1.44212	1.99208	2.54782	2.06408	1.77811	2.60772	0.927654	3.17159	2.89523		4.86799	0.956914	0.284433	1.84204	2.49295	-0.00757316	-0.616971	0.821425	0.033039	3.16818	1.37646	0.400187	1.01159	0.54611	1.92241	1.05271	3.59426	1.86375	0.758304	2.03427	-1.34878	-0.135152	-1.07229	1.59367	0.992279	1.46706	1.73284	-1.06733	0.266155
0.529104	0.424217	1.73435	-0.850761	6.46164	-0.0980815	0.744869	0.598578	-0.550762	0.897741	1.4649	1.98881	2.54787	2.05192	1.77459	2.60692	0.925671	3.16696	2.9405		4.90956	0.957355	0.275014	1.84449	2.51854	-0.00265363	-0.629566	0.813012	0.0266149	3.17785	1.37304	0.40775	1.00659	0.550428	1.93821	1.05516	3.59932	1.86742	0.758068	2.03343	-1.35366	-0.129579	-1.06679	1.58477	0.996173	1.47394	1.72629	-1.06032	0.263143
0.533206	0.446852	1.76061	-0.859058	6.58149	-0.0811304	0.756187	0.59043	-0.538758	0.899613	1.4886	1.98501	2.54826	2.03898	1.76956	2.60581	0.924703	3.16281	2.98555		4.94948	0.959078	0.26653	1.8467	2.54442	0.00221826	-0.641966	0.804517	0.0199915	3.18778	1.36963	0.414936	1.00136	0.554043	1.95358	1.05818	3.60349	1.87211	0.757632	2.03295	-1.35888	-0.123287	-1.06154	1.57567	1.0003	1.47985	1.71952	-1.0527	0.260712
0.537308	0.468414	1.78685	-0.867722	6.70248	-0.0636688	0.766278	0.58211	-0.528341	0.902148	1.51322	1.98072	2.549	2.02536	1.76311	2.60448	0.924729	3.15904	3.03034		4.98769	0.961808	0.259316	1.84873	2.57072	0.00698771	-0.65418	0.795955	0.0134536	3.19805	1.36626	0.421701	0.995923	0.557082	1.96858	1.06186	3.60685	1.87784	0.756941	2.03279	-1.3643	-0.116335	-1.05652	1.56643	1.00466	1.48484	1.71248	-1.04448	0.258952
0.541409	0.489136	1.81309	-0.876695	6.82451	-0.0458396	0.775089	0.573804	-0.519496	0.905477	1.53875	1.97597	2.55005	2.0112	1.7553	2.60301	0.925669	3.1555	3.07488		5.02418	0.965212	0.253679	1.85065	2.59753	0.0116077	-0.666213	0.787352	0.00727981	3.20874	1.36292	0.428008	0.990334	0.559695	1.98324	1.06627	3.6095	1.88462	0.755946	2.03293	-1.3698	-0.108806	-1.05171	1.55713	1.00923	1.48893	1.70516	-1.03571	0.257937
0.545511	0.50928	1.83937	-0.885885	6.94747	-0.0278033	0.782642	0.565692	-0.512154	0.909685	1.56519	1.97079	2.5514	1.99669	1.74623	2.60146	0.927394	3.15202	3.11919		5.05895	0.968923	0.249883	1.85251	2.62488	0.0160391	-0.678065	0.778747	0.00173034	3.21986	1.35961	0.433832	0.984648	0.56205	1.99757	1.07148	3.61155	1.89239	0.754609	2.03332	-1.37522	-0.1008	-1.04707	1.54785	1.01395	1.4922	1.69755	-1.02643	0.257719
0.549612	0.529116	1.86574	-0.895174	7.07127	-0.00972738	0.789045	0.557944	-0.506199	0.914812	1.59248	1.96522	2.55301	1.98204	1.73601	2.59991	0.929725	3.14842	3.16327		5.09209	0.972569	0.24813	1.85437	2.6528	0.0202502	-0.689733	0.770184	-0.00296528	3.23143	1.35635	0.439157	0.978929	0.564322	2.01157	1.0775	3.6131	1.90104	0.752901	2.03392	-1.38039	-0.0924347	-1.04255	1.53866	1.01875	1.49475	1.68966	-1.01673	0.258324
0.553714	0.548909	1.89223	-0.90442	7.19583	0.00822609	0.794499	0.550714	-0.501476	0.920847	1.62059	1.9593	2.55483	1.96748	1.72474	2.5984	0.932436	3.14451	3.20716		5.1237	0.975795	0.248547	1.85627	2.68127	0.0242152	-0.701216	0.761713	-0.00661936	3.24339	1.35311	0.443976	0.973244	0.566683	2.02521	1.08435	3.61427	1.91041	0.750808	2.03467	-1.38517	-0.0838423	-1.03811	1.52964	1.02351	1.49669	1.68153	-1.00669	0.259752
0.557816	0.568899	1.91889	-0.913459	7.32107	0.0259114	0.799295	0.544134	-0.497798	0.927737	1.64946	1.95307	2.55681	1.95326	1.71251	2.59696	0.935266	3.14012	3.25088		5.15393	0.97829	0.251176	1.85824	2.71023	0.0279123	-0.712511	0.753385	-0.00909517	3.25569	1.3499	0.448288	0.967667	0.569297	2.03844	1.09199	3.61512	1.92034	0.748331	2.03553	-1.38942	-0.0751633	-1.03371	1.52085	1.02811	1.49818	1.67319	-0.99644	0.261977
0.561917	0.589286	1.94576	-0.922116	7.44688	0.04321	0.803809	0.53831	-0.494956	0.935389	1.67902	1.94654	2.55891	1.93963	1.69942	2.5956	0.937928	3.13507	3.29448		5.18298	0.97981	0.25597	1.86032	2.7396	0.031322	-0.723621	0.745244	-0.010314	3.2682	1.34667	0.452098	0.962271	0.572311	2.05123	1.10034	3.6157	1.93061	0.745484	2.03643	-1.39302	-0.0665456	-1.02934	1.51235	1.03241	1.49938	1.6647	-0.98608	0.264953
0.566019	0.61022	1.97288	-0.930207	7.57319	0.0600386	0.808487	0.533319	-0.49273	0.943682	1.70922	1.93975	2.56106	1.92684	1.68555	2.59434	0.940115	3.12926	3.33797		5.21107	0.980195	0.2628	1.86252	2.7693	0.0344254	-0.734553	0.737331	-0.0102585	3.28081	1.34338	0.455415	0.957123	0.575848	2.06353	1.10932	3.61603	1.941	0.742302	2.03733	-1.39589	-0.0581413	-1.02496	1.50423	1.03627	1.50047	1.65611	-0.97575	0.268617
0.57012	0.63179	2.00029	-0.93755	7.69991	0.076356	0.813825	0.529202	-0.490903	0.952473	1.73999	1.9327	2.56324	1.91512	1.67098	2.59313	0.941516	3.12258	3.38141		5.23844	0.979375	0.271453	1.86486	2.79923	0.0372033	-0.745319	0.729674	-0.00897255	3.29338	1.33998	0.458249	0.952284	0.580003	2.07529	1.11879	3.61611	1.95128	0.73883	2.03817	-1.39798	-0.0501049	-1.0206	1.49653	1.03959	1.50161	1.64745	-0.96556	0.272892
[truncated: 1,081 more rows]

## Sheet: Figure 1e-h
	Fig. 1e		Day 1								Day 2								Day 3
[truncated: 30 more rows]

## Sheet: Fig S1 b-d
	Fig. S1b	Day 1								Day 2								Day 3
[truncated: 11 more rows]

## Sheet: Fig S1 e
	Day 1																Day 2																Day 3
[truncated: 1,955 more rows]

## Sheet: Fig S1 f-h
	Fig. S1f	Day 1								Day 2								Day 3
[truncated: 11 more rows]

[truncated: 38 more sheets: Fig S1 i, Fig S1 j-k, Fig S2 b, Fig S2 c-i, Figure 2c, Figure 2 d-g, Fig S3 b-d, Fig S3 e, Fig S3 f-h, Fig S3 i, Fig S3 j-k, Fig S4 b, Fig S4 c-f, Figure 3 b-d, Figure 3e, Figure 3f, j-l, Figure 3m, Figure 3n, Fig S5a, Fig S5b …]
